# Supplementary material for: (E)-Methyl 3-(4-chloro­phen­yl)-2-{2-[(E)-(hy­droxy­imino)­meth­yl]phen­oxy­meth­yl}acrylate
Source: Acta Crystallogr Sect E Struct Rep Online. 2011 Sep 30;67(Pt 10):o2754. doi: 10.1107/S1600536811038372 (PMC3201559; doi:10.1107/S1600536811038372)
Supplement: Supplementary file 2 [file e-67-o2754-Isup2.hkl]

#
# h,k,l, Fc-squared, Fo-squared, sigma(Fo-squared) and status flag
#
data_I
_shelx_title ' SUBBIAHPANDIOJS7E in P-1'
_shelx_refln_list_code          4
_shelx_F_calc_maximum      128.84
_exptl_crystal_F_000       360.00
_reflns_d_resolution_high  0.6608
 
loop_
 _symmetry_equiv_pos_as_xyz
 'x, y, z'
 '-x, -y, -z'
 
_cell_length_a     8.8860
_cell_length_b     9.3428
_cell_length_c    12.1494
_cell_angle_alpha  72.289
_cell_angle_beta   74.319
_cell_angle_gamma  63.429
 
_shelx_F_squared_multiplier     1.000
 
loop_
 _refln_index_h
 _refln_index_k
 _refln_index_l
 _refln_F_squared_calc
 _refln_F_squared_meas
 _refln_F_squared_sigma
 _refln_observed_status
   2   0   0      156.80      172.23      2.55 o
   3   0   0       12.89       14.73      0.28 o
   4   0   0      137.16      157.61      2.40 o
   5   0   0      119.96      132.80      3.34 o
   6   0   0       10.26        9.12      0.51 o
   7   0   0       83.63       81.45      2.19 o
   8   0   0        0.04        0.16      0.20 o
   9   0   0        0.01        0.08      0.51 o
  10   0   0        8.06        6.80      1.00 o
  11   0   0        1.82        1.02      0.91 o
 -11   1   0        0.05        0.49      1.39 o
 -10   1   0        0.95        1.70      0.50 o
  -9   1   0       12.42       14.17      0.65 o
  -8   1   0       22.03       19.30      0.71 o
  -7   1   0        4.25        3.89      0.40 o
  -6   1   0       45.00       40.60      1.18 o
  -5   1   0      398.15      408.31      8.48 o
  -4   1   0       79.92       79.95      1.52 o
  -3   1   0        1.16        1.09      0.12 o
  -2   1   0      109.28      126.53      1.37 o
  -1   1   0      412.54      410.42      3.71 o
   0   1   0      207.94      181.12      5.44 o
   1   1   0       41.33       61.55      0.59 o
   2   1   0      152.04      140.58      1.45 o
   3   1   0     1259.32     1255.07     15.81 o
   4   1   0      194.78      185.09      7.13 o
   5   1   0       17.33       18.75      0.91 o
   6   1   0       58.83       55.18      2.68 o
   7   1   0       19.77       19.37      1.83 o
   8   1   0        4.05        2.39      1.02 o
   9   1   0       72.72       73.76      3.88 o
  10   1   0       28.21       26.24      2.44 o
  11   1   0        4.25        4.63      1.64 o
  12   1   0        0.00       -1.36      1.36 o
 -10   2   0        1.07        1.04      0.51 o
  -9   2   0        1.12        0.46      0.38 o
  -8   2   0        6.54        6.24      0.52 o
  -7   2   0        0.09       -0.03      0.30 o
  -6   2   0       48.39       46.94      1.36 o
  -5   2   0       22.16       27.52      0.78 o
  -4   2   0       32.80       32.78      0.54 o
  -3   2   0       34.33       40.34      0.61 o
  -2   2   0      134.58      121.47      1.57 o
  -1   2   0        0.41        0.32      0.07 o
   0   2   0     3976.17     3858.04     34.26 o
   1   2   0     5474.21     5361.78     43.40 o
   2   2   0      191.62      204.14      1.88 o
   3   2   0     1421.06     1441.53     12.72 o
   4   2   0      220.92      210.61      2.19 o
   5   2   0        0.82        0.20      0.15 o
   6   2   0      311.33      315.49      7.56 o
   7   2   0      399.28      373.63     12.11 o
   8   2   0       11.32       11.59      1.43 o
   9   2   0       10.52        9.14      1.51 o
  10   2   0       75.92       73.27      3.99 o
  11   2   0        1.11       -0.12      1.20 o
 -10   3   0        2.15        3.95      0.71 o
  -9   3   0        2.20        1.94      1.13 o
  -8   3   0        0.00       -0.05      0.52 o
  -7   3   0        0.50        0.54      0.38 o
  -6   3   0       33.60       29.29      0.82 o
  -5   3   0       56.09       54.17      1.10 o
  -4   3   0       99.18       97.37      1.65 o
  -3   3   0      380.57      399.68      4.18 o
  -2   3   0      202.99      188.08      2.08 o
  -1   3   0      206.48      202.22      2.06 o
   0   3   0      209.01      230.76      2.46 o
   1   3   0       88.47      120.98      1.22 o
   2   3   0       10.29        9.09      0.22 o
   3   3   0      766.86      725.08      6.45 o
   4   3   0        2.31        3.81      0.15 o
   5   3   0      108.20      115.75      1.29 o
   6   3   0       34.17       42.37      0.71 o
   7   3   0        0.06        0.59      0.36 o
   8   3   0       56.15       56.13      1.35 o
  -9   4   0        0.01        1.39      0.71 o
  -8   4   0        1.09        0.75      0.93 o
  -7   4   0        0.62       -0.17      0.94 o
  -6   4   0        0.02       -0.53      0.58 o
  -5   4   0       23.54       23.62      0.99 o
  -4   4   0       61.71       64.35      1.44 o
  -3   4   0      299.19      307.99      3.59 o
  -2   4   0        0.04       -0.04      0.14 o
  -1   4   0      374.11      427.66      4.21 o
   0   4   0        6.14        5.79      0.25 o
   1   4   0       93.08       94.96      1.26 o
   2   4   0        8.84        4.90      0.20 o
   3   4   0      188.89      224.98      2.27 o
   4   4   0      630.03      680.36      6.42 o
   5   4   0       19.17       24.50      0.42 o
   6   4   0      129.20      132.56      1.61 o
   7   4   0       12.41       11.24      0.53 o
   8   4   0       95.69       91.51      3.44 o
   9   4   0        0.06        0.34      0.26 o
  10   4   0       11.01       13.09      0.84 o
  11   4   0        4.19        3.79      0.61 o
  12   4   0        1.60        1.90      0.52 o
  -9   5   0        2.37       -0.41      1.29 o
  -8   5   0        0.01       -0.32      0.67 o
  -7   5   0        1.13        0.68      0.71 o
  -6   5   0       18.16       23.41      1.44 o
  -5   5   0      140.21      131.94      2.90 o
  -4   5   0       18.88       19.37      0.96 o
  -3   5   0      108.20      113.53      1.73 o
  -2   5   0       15.83       17.08      0.57 o
  -1   5   0       30.74       33.18      0.62 o
   0   5   0      114.97      132.83      1.87 o
   1   5   0      318.03      318.95      3.68 o
   2   5   0      364.46      404.60      4.93 o
   3   5   0      306.02      319.30      3.42 o
   4   5   0      154.09      169.19      2.05 o
   5   5   0       13.29       16.78      0.36 o
   6   5   0      119.00      110.42      1.43 o
   7   5   0       62.04       52.39      0.89 o
   8   5   0        4.30        2.65      0.41 o
   9   5   0       13.57       15.16      0.80 o
  10   5   0        2.03        3.01      0.69 o
  11   5   0        2.04        2.59      0.39 o
  12   5   0        0.07        0.73      0.53 o
  -8   6   0        0.83        1.49      1.43 o
  -7   6   0        0.22       -0.30      0.70 o
  -6   6   0       13.50       11.62      1.16 o
  -5   6   0       99.30      100.55      2.51 o
  -4   6   0        6.58        5.26      0.63 o
  -3   6   0        0.04        0.53      0.44 o
  -2   6   0      177.76      183.92      2.94 o
  -1   6   0       70.37       72.32      1.27 o
   0   6   0       80.71       84.01      1.28 o
   1   6   0       65.64       67.10      1.17 o
   2   6   0      182.29      186.90      2.54 o
   3   6   0        0.70        0.78      0.23 o
   4   6   0      200.95      200.63      2.15 o
   5   6   0       48.28       38.78      0.61 o
   6   6   0       32.14       33.48      0.80 o
   7   6   0       19.28       14.06      0.81 o
   8   6   0       59.05       64.45      1.19 o
   9   6   0       14.91       10.46      0.68 o
  10   6   0        9.21        9.70      0.74 o
  11   6   0       18.90       19.41      0.98 o
  12   6   0        0.00        0.12      0.36 o
  -7   7   0        2.04        3.18      1.63 o
  -6   7   0        0.78        0.88      0.80 o
  -5   7   0        0.00       -0.09      0.51 o
  -4   7   0        2.14        1.50      0.57 o
  -3   7   0        0.48       -0.01      0.46 o
  -2   7   0        5.83        5.68      0.68 o
  -1   7   0        9.86        7.39      0.49 o
   0   7   0       70.78       68.02      1.38 o
   1   7   0        0.08        0.15      0.25 o
   2   7   0      103.11      112.68      1.78 o
   3   7   0       45.81       49.35      1.02 o
   4   7   0      163.39      147.53      2.16 o
   5   7   0      465.77      469.25      5.32 o
   6   7   0       28.01       24.61      0.73 o
   7   7   0       39.17       27.33      0.89 o
   8   7   0        0.32        1.07      0.35 o
   9   7   0        3.64        3.70      0.40 o
  10   7   0        0.93        1.68      0.54 o
  11   7   0        2.90        1.96      0.58 o
  12   7   0        0.12        0.03      0.75 o
  -6   8   0        0.17        0.87      1.34 o
  -5   8   0        0.31        1.35      0.92 o
  -4   8   0        1.82        1.15      0.57 o
  -3   8   0        7.32        7.57      0.99 o
  -2   8   0        1.25        1.04      0.55 o
  -1   8   0        0.11        0.07      0.62 o
   0   8   0       49.70       41.20      1.11 o
   1   8   0        6.52        5.49      0.50 o
   2   8   0       88.61       86.99      1.57 o
   3   8   0       64.27       64.49      1.48 o
   4   8   0       54.74       54.38      1.16 o
   5   8   0       67.56       56.84      1.07 o
   6   8   0        0.06        0.34      0.35 o
   7   8   0        2.43        1.58      0.39 o
   8   8   0       10.22        9.13      0.61 o
   9   8   0        1.62        1.76      0.40 o
  10   8   0        0.22        0.21      0.33 o
  11   8   0        5.15        8.18      0.89 o
  12   8   0        3.86        4.07      0.70 o
  -5   9   0        0.01        0.85      1.34 o
  -4   9   0        2.74        2.70      0.74 o
  -3   9   0        1.54        1.68      0.69 o
  -2   9   0       15.14       16.97      1.13 o
  -1   9   0       12.57       12.33      0.98 o
   0   9   0       17.31       14.79      0.84 o
   1   9   0        2.68        0.50      0.39 o
   2   9   0       37.63       36.76      1.11 o
   3   9   0       11.25       12.25      0.67 o
   4   9   0       36.24       32.46      0.93 o
   5   9   0       65.81       73.17      1.42 o
   6   9   0        5.01        5.35      0.74 o
   7   9   0       11.71       13.47      0.74 o
   8   9   0        1.64        0.96      0.42 o
   9   9   0        3.30        2.05      0.45 o
  10   9   0       12.42       15.54      0.88 o
  11   9   0        0.74        2.20      0.74 o
  12   9   0        0.00       -0.73      0.90 o
  -4  10   0        1.74        1.37      1.09 o
  -3  10   0        0.68        1.27      0.74 o
  -2  10   0        1.68        0.48      0.68 o
  -1  10   0        9.81       11.32      1.03 o
   0  10   0        0.13       -0.56      0.56 o
   1  10   0        1.92        2.22      0.57 o
   2  10   0        0.26       -0.30      0.38 o
   3  10   0        1.53        2.97      0.51 o
   4  10   0       24.73       23.32      1.06 o
   5  10   0       21.59       23.71      1.15 o
   6  10   0        3.28        1.16      0.46 o
   7  10   0        1.86        0.68      0.49 o
   8  10   0        2.28        2.27      0.51 o
   9  10   0        9.70       10.22      1.14 o
  10  10   0        3.61        2.98      0.60 o
  11  10   0        2.18        2.67      0.53 o
  -2  11   0        1.59        0.14      0.71 o
  -1  11   0        7.66       10.11      1.09 o
   0  11   0        0.15        0.09      0.70 o
   1  11   0        1.72        1.03      1.17 o
   2  11   0        0.00        0.04      0.61 o
   3  11   0        3.67        2.53      0.63 o
   4  11   0        0.43       -0.50      0.50 o
   5  11   0        4.86        6.59      0.82 o
   6  11   0       12.31       13.33      0.99 o
   7  11   0        0.04       -0.19      0.51 o
   8  11   0        7.29        7.39      1.08 o
   9  11   0        0.46        0.79      0.78 o
  10  11   0        0.01       -0.08      0.54 o
  11  11   0        0.45        1.69      1.14 o
   0  12   0        4.99        6.38      1.04 o
   1  12   0        0.36        0.16      1.59 o
   2  12   0        5.19       10.84      1.93 o
   3  12   0        1.60        1.53      0.74 o
   4  12   0        0.79       -0.27      0.67 o
   5  12   0        1.98        3.24      2.15 o
   6  12   0        3.00        4.51      1.20 o
   7  12   0        0.01        0.33      0.83 o
   8  12   0        1.81        1.97      0.95 o
   9  12   0        1.02        0.98      0.75 o
   4  13   0        0.02        0.47      0.98 o
   5  13   0        1.23        2.32      1.04 o
   6  13   0        1.19        1.25      0.99 o
   7  13   0        4.20        3.31      1.11 o
  -6 -13   1        1.26        2.09      1.02 o
  -5 -13   1        0.01        0.60      0.93 o
  -4 -13   1        0.08        0.20      1.37 o
  -9 -12   1        0.13       -0.15      0.88 o
  -8 -12   1       10.54       13.54      1.42 o
  -7 -12   1        3.25        0.89      0.87 o
  -6 -12   1        2.34        2.07      1.00 o
  -5 -12   1        0.02        0.92      0.86 o
  -4 -12   1        1.29        3.90      1.06 o
  -3 -12   1        0.27        1.33      0.96 o
  -2 -12   1        0.00        1.26      1.19 o
  -1 -12   1        0.19       -0.54      0.82 o
   0 -12   1       13.58       16.94      1.40 o
 -10 -11   1        1.87        2.81      0.97 o
  -9 -11   1        0.49        0.21      0.76 o
  -8 -11   1        0.04        0.31      0.73 o
  -7 -11   1        0.01       -0.68      0.68 o
  -6 -11   1        0.31        0.63      0.79 o
  -5 -11   1       34.58       36.24      2.00 o
  -4 -11   1       18.24       18.34      1.21 o
  -3 -11   1        1.53        2.45      0.63 o
  -2 -11   1        4.19        2.77      1.26 o
  -1 -11   1        1.84        1.88      1.08 o
   0 -11   1        3.89        4.47      1.20 o
   1 -11   1        2.18        4.41      0.90 o
   2 -11   1        1.16        1.55      0.83 o
 -11 -10   1        1.16        2.66      0.59 o
 -10 -10   1        0.00       -0.35      0.44 o
  -9 -10   1        5.35        6.05      0.79 o
  -8 -10   1        5.40        6.39      0.70 o
  -7 -10   1        4.09        4.97      0.61 o
  -6 -10   1        0.94        0.70      0.52 o
  -5 -10   1       14.87       12.10      1.40 o
  -4 -10   1        1.43        1.07      0.52 o
  -3 -10   1        8.54        9.76      0.69 o
  -2 -10   1        0.41        0.77      0.46 o
  -1 -10   1        3.45        3.85      0.73 o
   0 -10   1        0.03        0.44      0.68 o
   1 -10   1        0.17        0.14      0.66 o
   2 -10   1        0.35        0.77      0.80 o
   3 -10   1        0.71        0.56      0.71 o
 -11  -9   1        0.79        1.93      0.77 o
 -10  -9   1        0.13        0.40      0.48 o
  -9  -9   1        0.12       -0.13      0.38 o
  -8  -9   1        5.84        4.91      0.56 o
  -7  -9   1       16.14       15.70      0.82 o
  -6  -9   1        5.09        5.65      0.56 o
  -5  -9   1       57.03       58.54      1.53 o
  -4  -9   1        0.79        2.43      0.42 o
  -3  -9   1        8.17       12.04      0.75 o
  -2  -9   1       10.14       13.27      0.72 o
  -1  -9   1        1.59       -0.01      0.40 o
   0  -9   1        1.44        0.50      0.57 o
   1  -9   1        2.04        1.27      0.78 o
   2  -9   1       29.21       30.42      1.50 o
   3  -9   1        3.18        3.70      0.78 o
   4  -9   1        0.01       -0.21      0.57 o
   5  -9   1        0.24       -0.65      0.79 o
 -12  -8   1        0.07       -0.56      0.56 o
 -11  -8   1       12.26       17.02      1.70 o
 -10  -8   1        0.30        0.12      0.73 o
  -9  -8   1        0.22        0.55      0.35 o
  -8  -8   1        5.68        3.88      0.49 o
  -7  -8   1        3.79        2.06      0.42 o
  -6  -8   1       13.94       12.84      0.69 o
  -5  -8   1        0.19        0.74      0.32 o
  -4  -8   1        4.13        2.71      0.34 o
  -3  -8   1        0.10       -0.12      0.29 o
  -2  -8   1       64.03       65.40      1.45 o
  -1  -8   1       34.70       29.50      0.95 o
   0  -8   1        4.15        3.78      0.53 o
   1  -8   1       17.20       16.41      1.00 o
   2  -8   1       16.21       17.86      1.08 o
   3  -8   1       23.08       21.12      1.20 o
   4  -8   1        0.28        0.22      0.55 o
   5  -8   1        2.44        2.45      0.70 o
   6  -8   1        2.23        0.49      1.34 o
 -12  -7   1        0.12        0.46      0.50 o
 -11  -7   1        6.24        8.00      0.83 o
 -10  -7   1        0.28       -0.48      0.48 o
  -9  -7   1       10.98       11.61      0.62 o
  -8  -7   1       31.81       25.37      1.11 o
  -7  -7   1       12.39       14.83      0.70 o
  -6  -7   1       35.57       36.43      1.05 o
  -5  -7   1      268.39      269.38      3.26 o
  -4  -7   1      166.48      174.62      2.29 o
  -3  -7   1       28.89       21.73      0.70 o
  -2  -7   1       13.05       15.65      0.77 o
  -1  -7   1        0.91        0.93      0.28 o
   0  -7   1        0.02        0.00      0.29 o
   1  -7   1       45.94       43.03      1.22 o
   2  -7   1       28.70       29.89      1.29 o
   3  -7   1       14.60       16.68      1.01 o
   4  -7   1        0.22       -0.03      0.52 o
   5  -7   1        2.92        1.50      0.58 o
   6  -7   1        2.52        2.14      0.91 o
   7  -7   1        0.21        1.89      1.32 o
 -12  -6   1        4.20        4.79      0.58 o
 -11  -6   1        0.89       -0.26      0.44 o
 -10  -6   1       23.38       26.28      1.23 o
  -9  -6   1       12.16       11.29      0.81 o
  -8  -6   1       31.61       29.29      0.88 o
  -7  -6   1       41.46       43.71      1.11 o
  -6  -6   1       31.69       30.93      0.92 o
  -5  -6   1      127.18      140.49      1.53 o
  -4  -6   1      200.85      172.24      1.91 o
  -3  -6   1        1.79        3.96      0.37 o
  -2  -6   1       76.39       75.82      1.28 o
  -1  -6   1       40.30       39.83      0.86 o
   0  -6   1        0.18        0.08      0.18 o
   1  -6   1       16.67       18.72      0.66 o
   2  -6   1       35.17       31.11      0.89 o
   3  -6   1        0.01       -0.27      0.47 o
   4  -6   1       74.09       76.22      2.07 o
   5  -6   1        1.97        3.01      0.82 o
   6  -6   1       13.08       11.56      1.86 o
   7  -6   1        0.23       -0.45      1.42 o
   8  -6   1        1.75        1.13      1.51 o
 -12  -5   1        0.10       -0.50      0.50 o
 -11  -5   1        0.04       -0.10      0.33 o
 -10  -5   1        0.57        0.56      0.40 o
  -9  -5   1       20.31       16.41      0.89 o
  -8  -5   1      138.07      133.48      2.76 o
  -7  -5   1       22.94       21.55      0.59 o
  -6  -5   1        6.70        9.74      0.34 o
  -5  -5   1       13.96       10.34      0.30 o
  -4  -5   1       24.26       27.97      0.51 o
  -3  -5   1      288.20      304.68      3.08 o
  -2  -5   1        8.34       13.65      0.57 o
  -1  -5   1      138.31      138.17      1.94 o
   0  -5   1        2.97        1.87      0.24 o
   1  -5   1        0.39       -0.18      0.21 o
   2  -5   1      128.95      136.76      1.85 o
   3  -5   1        2.24        2.01      0.29 o
   4  -5   1       12.94       12.16      0.76 o
   5  -5   1       60.68       60.64      1.74 o
   6  -5   1       18.42       18.10      1.57 o
   7  -5   1        0.00       -0.20      0.65 o
   8  -5   1        1.08       -0.42      0.96 o
   9  -5   1        0.22       -0.21      1.40 o
 -12  -4   1        0.13       -0.17      0.47 o
 -11  -4   1        0.00       -0.02      0.47 o
 -10  -4   1        0.14        0.02      0.33 o
  -9  -4   1        0.18        0.65      0.32 o
  -8  -4   1       48.03       43.18      1.33 o
  -7  -4   1       11.05        9.17      0.30 o
  -6  -4   1        1.06        2.03      0.19 o
  -5  -4   1        1.08        0.08      0.10 o
  -4  -4   1      417.64      460.07      4.43 o
  -3  -4   1       84.85       70.70      0.88 o
  -2  -4   1       58.71       50.38      0.73 o
  -1  -4   1      267.87      266.35      3.07 o
   0  -4   1       15.77       27.06      0.88 o
   1  -4   1     1199.79     1248.70     12.37 o
   2  -4   1       10.71        8.83      0.32 o
   3  -4   1       47.68       51.48      0.82 o
   4  -4   1        8.47        8.18      0.43 o
   5  -4   1        6.79        6.67      0.49 o
   6  -4   1      182.30      180.38      4.63 o
   7  -4   1        0.05       -0.53      0.55 o
   8  -4   1        0.07       -0.60      0.60 o
   9  -4   1        0.69        1.47      0.76 o
 -12  -3   1        0.44       -0.06      0.47 o
 -11  -3   1        0.08        0.02      0.26 o
 -10  -3   1       35.58       36.35      1.36 o
  -9  -3   1        2.59        3.43      0.27 o
  -8  -3   1       82.24       82.25      2.16 o
  -7  -3   1      338.90      322.87      7.45 o
  -6  -3   1        4.06        2.96      0.22 o
  -5  -3   1        1.41        1.63      0.12 o
  -4  -3   1      669.29      788.58      6.97 o
  -3  -3   1      874.78      899.15      7.97 o
  -2  -3   1      195.52      192.39      1.84 o
  -1  -3   1        3.70        6.39      0.19 o
   0  -3   1      681.50      656.47      6.45 o
   1  -3   1      645.85      754.74      7.62 o
   2  -3   1       46.61       46.58      0.73 o
   3  -3   1      226.35      246.63      2.88 o
   4  -3   1       52.41       59.06      1.01 o
   5  -3   1       62.80       63.00      1.13 o
   6  -3   1        2.88        2.02      0.32 o
   7  -3   1        4.06        3.63      0.51 o
   8  -3   1        0.10        0.08      0.55 o
   9  -3   1        0.55        0.70      1.03 o
  10  -3   1        0.34        0.88      0.61 o
 -11  -2   1        0.73        0.73      0.26 o
 -10  -2   1        7.89        7.93      1.66 o
  -9  -2   1        4.30        6.90      1.42 o
  -8  -2   1        6.70        6.65      0.47 o
  -7  -2   1       82.46       73.43      1.53 o
  -6  -2   1      106.66      100.12      1.94 o
  -5  -2   1      281.64      293.67      3.87 o
  -4  -2   1      156.98      140.17      1.33 o
  -3  -2   1      305.70      348.95      2.99 o
  -2  -2   1      128.90      118.73      1.04 o
  -1  -2   1     1729.24     1760.50     14.20 o
   0  -2   1        9.04       14.52      0.30 o
   1  -2   1      205.78      201.36      2.14 o
   2  -2   1        1.21        2.04      0.16 o
   3  -2   1      338.36      352.25      3.92 o
   4  -2   1      217.37      218.42      2.35 o
   5  -2   1        8.74        7.23      0.30 o
   6  -2   1       12.60       12.18      0.55 o
   7  -2   1       14.79       13.43      0.69 o
   8  -2   1       12.08       13.04      0.71 o
   9  -2   1        0.29        0.88      0.40 o
  10  -2   1        8.27        8.47      0.81 o
  11  -2   1        0.96        0.91      1.46 o
 -12  -1   1        0.17        0.94      0.40 o
 -11  -1   1        1.60        1.38      0.38 o
 -10  -1   1       10.45        8.49      1.74 o
  -9  -1   1       40.89       42.73      2.94 o
  -8  -1   1       95.07       89.78      2.31 o
  -7  -1   1       35.32       39.44      0.93 o
  -6  -1   1        1.20        0.60      0.19 o
  -5  -1   1       20.91       24.85      0.57 o
  -4  -1   1        6.52        5.29      0.29 o
  -3  -1   1      298.90      310.79      3.38 o
  -2  -1   1      473.50      489.30      3.84 o
  -1  -1   1     6534.68     6099.25     47.06 o
   0  -1   1        7.73        5.88      0.16 o
   1  -1   1      973.53      976.66      9.16 o
   2  -1   1       66.40       81.85      0.97 o
   3  -1   1       13.78       15.04      0.28 o
   4  -1   1      792.16      845.26      8.47 o
   5  -1   1        8.13        8.46      0.48 o
   6  -1   1      128.33      128.32      3.03 o
   7  -1   1        2.24        1.31      0.23 o
   8  -1   1        3.39        4.06      0.39 o
   9  -1   1        6.14        5.89      0.46 o
  10  -1   1        0.28        0.73      0.31 o
  11  -1   1        5.15        7.40      1.86 o
 -11   0   1        7.66        7.57      0.68 o
 -10   0   1        2.30        2.64      0.45 o
  -9   0   1        2.75        2.40      0.45 o
  -8   0   1       30.51       27.83      0.80 o
  -7   0   1        0.29       -0.12      0.23 o
  -6   0   1      281.03      280.52      7.31 o
  -5   0   1      426.24      416.30      7.04 o
  -4   0   1      151.21      161.57      2.19 o
  -3   0   1       87.84       96.63      1.20 o
  -2   0   1      233.59      240.25      2.48 o
  -1   0   1      149.10      150.33      1.45 o
   1   0   1      863.95      919.91      8.31 o
   2   0   1     2289.44     2370.87     22.59 o
   3   0   1     1532.98     1512.24     18.93 o
   4   0   1     1313.34     1405.92     17.56 o
   5   0   1      284.75      295.80      4.36 o
   6   0   1       88.06       93.70      1.83 o
   7   0   1       79.29       74.19      2.13 o
   8   0   1       25.97       25.96      0.72 o
   9   0   1        2.98        2.67      0.40 o
  10   0   1        1.25        0.25      0.76 o
  11   0   1        3.76        4.56      0.57 o
 -11   1   1        1.67        1.22      1.46 o
 -10   1   1        2.17        2.56      0.91 o
  -9   1   1        3.68        2.98      0.53 o
  -8   1   1        0.83        0.66      0.29 o
  -7   1   1      108.57      101.34      2.47 o
  -6   1   1      244.00      244.29      3.32 o
  -5   1   1      137.69      137.48      1.94 o
  -4   1   1      149.27      177.71      1.88 o
  -3   1   1       21.91       20.57      0.31 o
  -2   1   1      127.47      119.97      1.21 o
  -1   1   1      677.34      695.39      6.26 o
   0   1   1      822.14      822.89     12.19 o
   1   1   1      762.83      796.70      7.57 o
   2   1   1        3.29        6.62      0.10 o
   3   1   1     1176.80     1235.89     17.14 o
   4   1   1      205.78      176.57      3.12 o
   5   1   1        9.16       15.93      0.83 o
   6   1   1       29.42       22.11      1.60 o
   7   1   1      371.68      352.98     11.56 o
   8   1   1        0.33       -0.69      0.72 o
   9   1   1       10.17        9.76      1.52 o
  10   1   1        4.98        4.83      1.52 o
  11   1   1        0.10       -1.13      1.19 o
  12   1   1        0.05        0.32      1.45 o
 -10   2   1        0.53        1.13      0.51 o
  -9   2   1        7.12        5.88      0.70 o
  -8   2   1        0.36       -0.03      0.32 o
  -7   2   1       14.51       12.48      1.02 o
  -6   2   1      239.50      246.90      4.03 o
  -5   2   1       55.93       51.19      0.91 o
  -4   2   1     1203.13     1263.69     14.62 o
  -3   2   1        0.04       -0.09      0.10 o
  -2   2   1       50.00       54.97      0.73 o
  -1   2   1      388.36      434.10      3.76 o
   0   2   1     1437.12     1657.43     14.65 o
   1   2   1     4213.48     4096.58     33.26 o
   2   2   1        7.95        5.62      0.24 o
   3   2   1      810.93      749.41      6.68 o
   4   2   1      243.92      251.36      2.98 o
   5   2   1       24.67       28.76      0.60 o
   6   2   1      118.16      122.10      4.57 o
   7   2   1      157.87      140.83      5.33 o
   8   2   1       39.25       36.27      2.36 o
   9   2   1       46.35       46.88      2.85 o
  10   2   1       10.45        8.68      1.64 o
  11   2   1       26.35       30.70      2.73 o
  12   2   1        4.28        3.53      1.61 o
 -10   3   1        1.24        2.16      0.64 o
  -9   3   1        4.30        2.90      0.68 o
  -8   3   1        7.21        6.95      0.82 o
  -7   3   1        8.20        6.25      0.55 o
  -6   3   1        0.23       -0.03      0.25 o
  -5   3   1       77.12       76.67      1.34 o
  -4   3   1        2.18        0.81      0.16 o
  -3   3   1       93.42       90.16      1.13 o
  -2   3   1       97.91       86.82      1.06 o
  -1   3   1      188.12      182.70      1.78 o
   0   3   1       23.26       19.69      0.39 o
   1   3   1     2161.19     2278.47     20.80 o
   2   3   1      946.70      933.51      8.32 o
   3   3   1       45.61       47.58      0.61 o
   4   3   1       79.89       79.26      0.99 o
   5   3   1      232.90      267.16      2.77 o
   6   3   1      399.35      421.58      6.15 o
   7   3   1        0.05        0.59      0.22 o
   8   3   1       19.44       18.25      0.56 o
   9   3   1        0.40       -0.03      0.91 o
  10   3   1        2.11        3.43      1.28 o
  11   3   1       14.54       14.25      2.15 o
  -9   4   1        1.25        1.82      0.70 o
  -8   4   1        0.59        1.04      1.26 o
  -7   4   1       10.93       12.67      1.20 o
  -6   4   1        1.52        1.43      1.19 o
  -5   4   1        2.05        1.36      0.44 o
  -4   4   1      136.94      135.57      2.40 o
  -3   4   1       32.74       30.53      0.63 o
  -2   4   1        1.97        2.61      0.20 o
  -1   4   1        2.75        1.06      0.14 o
   0   4   1      126.05      149.79      1.77 o
   1   4   1     2260.38     2361.57     24.98 o
   2   4   1        4.53        4.23      0.19 o
   3   4   1      493.73      541.54      5.51 o
   4   4   1        1.41        2.57      0.17 o
   5   4   1       63.57       61.35      0.79 o
   6   4   1      141.29      149.01      1.81 o
   7   4   1       18.12       13.57      0.49 o
   8   4   1       49.23       45.93      0.96 o
   9   4   1       12.30       12.91      0.48 o
  10   4   1        1.98        2.70      0.52 o
  11   4   1        8.64        7.29      0.65 o
  12   4   1        0.94        1.04      0.43 o
  -9   5   1        1.17        1.19      1.46 o
  -8   5   1        0.69       -0.04      1.10 o
  -7   5   1        0.05        0.13      0.65 o
  -6   5   1        0.28       -0.10      0.59 o
  -5   5   1        6.90        5.06      1.18 o
  -4   5   1       19.10       19.31      0.91 o
  -3   5   1       48.56       53.34      1.03 o
  -2   5   1       13.81       11.84      0.36 o
  -1   5   1        7.54       10.74      0.47 o
   0   5   1       25.91       25.54      0.61 o
   1   5   1       12.54       13.31      0.41 o
   2   5   1      564.58      645.74      7.64 o
   3   5   1      154.26      157.84      1.82 o
   4   5   1     1139.04     1175.98     12.33 o
   5   5   1       12.61       10.52      0.29 o
   6   5   1      182.95      188.04      2.79 o
   7   5   1      152.65      151.35      2.00 o
   8   5   1       18.59       17.94      0.75 o
   9   5   1        4.52        5.73      0.45 o
  10   5   1       55.93       54.21      1.55 o
  11   5   1        3.08        3.27      0.38 o
  12   5   1        0.02        0.40      0.50 o
  -8   6   1        0.38       -1.19      1.28 o
  -7   6   1        0.03       -0.51      0.75 o
  -6   6   1       15.51       14.21      1.22 o
  -5   6   1        0.04       -0.47      0.66 o
  -4   6   1        3.10        3.17      0.58 o
  -3   6   1       53.98       53.56      1.72 o
  -2   6   1        3.78        4.04      0.36 o
  -1   6   1        0.23        0.25      0.22 o
   0   6   1       89.32       87.37      1.30 o
   1   6   1      200.17      199.47      2.68 o
   2   6   1      146.84      149.84      2.11 o
   3   6   1      111.76      109.49      1.62 o
   4   6   1       25.71       23.50      0.49 o
   5   6   1       76.33       85.51      1.02 o
   6   6   1       10.73        8.40      0.44 o
   7   6   1        0.72        0.91      0.28 o
   8   6   1       53.44       53.51      1.02 o
   9   6   1        4.27        6.27      0.54 o
  10   6   1        0.25        0.06      0.36 o
  11   6   1        1.38        0.22      0.41 o
  12   6   1        1.61        1.89      0.69 o
  -7   7   1        1.53        1.43      0.83 o
  -6   7   1        0.39       -0.45      0.73 o
  -5   7   1        4.47        6.51      1.00 o
  -4   7   1        2.49        2.10      0.59 o
  -3   7   1        0.06       -0.12      0.44 o
  -2   7   1       18.03       18.93      1.08 o
  -1   7   1        6.11        5.87      0.42 o
   0   7   1       32.71       33.38      0.90 o
   1   7   1       54.40       60.13      1.15 o
   2   7   1        0.42        0.36      0.31 o
   3   7   1       56.37       59.75      1.13 o
   4   7   1        0.66        0.17      0.25 o
   5   7   1      218.16      222.75      2.74 o
   6   7   1       56.65       59.11      1.22 o
   7   7   1       21.61       22.51      0.93 o
   8   7   1        3.75        1.63      0.40 o
   9   7   1        2.22        2.31      0.34 o
  10   7   1        1.95        1.74      0.47 o
  11   7   1        1.70        0.95      1.04 o
  12   7   1        2.22        1.17      0.48 o
  -6   8   1        3.04        1.26      1.36 o
  -5   8   1        3.62        3.19      0.96 o
  -4   8   1        0.13        0.25      0.53 o
  -3   8   1        1.45        1.83      0.60 o
  -2   8   1       21.07       22.48      1.14 o
  -1   8   1        8.51        7.52      0.57 o
   0   8   1       23.22       18.17      0.87 o
   1   8   1      162.09      157.05      2.60 o
   2   8   1        0.13        0.08      0.31 o
   3   8   1        9.47        8.81      0.49 o
   4   8   1       12.77       14.93      0.60 o
   5   8   1       28.11       30.93      0.76 o
   6   8   1       31.74       29.25      0.97 o
   7   8   1       39.76       39.52      1.14 o
   8   8   1        0.12       -0.11      0.34 o
   9   8   1        6.53        7.79      0.56 o
  10   8   1        0.05        0.86      0.34 o
  11   8   1        5.95        6.02      0.80 o
  12   8   1        0.30        0.45      0.53 o
  -5   9   1        0.37        0.26      1.29 o
  -4   9   1        0.02        0.73      0.87 o
  -3   9   1       14.09       15.97      1.28 o
  -2   9   1        0.43       -0.51      0.55 o
  -1   9   1        1.09        0.42      0.47 o
   0   9   1        1.63        0.87      0.44 o
   1   9   1       13.64       14.86      1.12 o
   2   9   1        0.54        0.42      0.40 o
   3   9   1       26.38       19.33      0.80 o
   4   9   1       32.18       37.81      0.99 o
   5   9   1        0.00       -0.35      0.35 o
   6   9   1        0.10        0.42      0.37 o
   7   9   1        0.83        0.86      0.40 o
   8   9   1        0.21        0.97      0.46 o
   9   9   1       10.82       12.15      0.85 o
  10   9   1        1.81        1.75      0.46 o
  11   9   1        1.45        2.05      0.73 o
  12   9   1        0.43       -0.39      0.56 o
  -4  10   1        1.43        1.34      1.40 o
  -3  10   1        5.18        5.03      0.86 o
  -2  10   1        2.22        1.82      0.90 o
  -1  10   1        1.73        1.75      0.69 o
   0  10   1        8.01        7.28      0.83 o
   1  10   1        2.78        1.11      0.52 o
   2  10   1       15.64       14.35      0.78 o
   3  10   1        0.61        0.62      0.42 o
   4  10   1       23.81       26.34      0.98 o
   5  10   1       15.97       16.42      1.56 o
   6  10   1        1.70        0.80      0.43 o
   7  10   1        1.18        1.66      0.48 o
   8  10   1       16.09       13.52      0.81 o
   9  10   1        0.88        1.47      0.63 o
  10  10   1        3.27        5.07      0.67 o
  11  10   1        0.07        0.19      0.43 o
  -2  11   1        3.72        2.98      1.45 o
  -1  11   1        4.08        3.35      1.13 o
   0  11   1        6.69        4.99      0.87 o
   1  11   1        3.74        2.93      0.77 o
   2  11   1        0.82        1.28      0.56 o
   3  11   1       12.46       14.57      0.84 o
   4  11   1        1.58        3.11      0.63 o
   5  11   1       19.24       16.95      1.39 o
   6  11   1       18.09       22.84      1.58 o
   7  11   1        5.04        4.28      0.72 o
   8  11   1        0.00        0.18      0.60 o
   9  11   1        0.03        0.52      0.69 o
  10  11   1        5.18        5.51      0.83 o
  11  11   1        5.06        5.39      0.82 o
   0  12   1        0.01        0.02      0.75 o
   1  12   1        5.03        8.59      1.31 o
   2  12   1        4.99        8.44      1.89 o
   3  12   1        0.45        0.31      0.70 o
   4  12   1        0.48        1.32      0.72 o
   5  12   1        3.04        2.85      0.94 o
   6  12   1        2.18        2.23      0.93 o
   7  12   1        9.11       11.67      1.32 o
   8  12   1        0.40        0.01      0.86 o
   9  12   1       11.63       12.41      1.27 o
  10  12   1        1.39        0.90      0.85 o
   2  13   1        8.95       10.84      2.01 o
   3  13   1        2.44        3.20      1.59 o
   4  13   1        1.16        2.40      1.05 o
   5  13   1        4.98        1.71      0.99 o
   6  13   1        7.63        9.02      1.35 o
   7  13   1        0.04        0.31      1.05 o
   8  13   1        0.01        1.16      1.34 o
  -8 -12   2        0.15        1.20      1.26 o
  -7 -12   2        0.00       -0.85      0.89 o
  -6 -12   2        0.01       -0.71      0.72 o
  -5 -12   2        0.99        1.42      0.93 o
  -4 -12   2        0.30       -0.85      1.25 o
  -3 -12   2        1.11        0.27      1.32 o
  -2 -12   2        0.50       -0.82      1.02 o
  -1 -12   2        4.25        4.93      1.61 o
  -9 -11   2        0.00       -0.61      0.61 o
  -8 -11   2        0.56        0.50      0.76 o
  -7 -11   2       10.58       11.62      2.28 o
  -6 -11   2       18.23       23.13      1.66 o
  -5 -11   2        0.06        1.02      0.81 o
  -4 -11   2        7.01        8.49      1.17 o
  -3 -11   2        0.66        1.02      0.67 o
  -2 -11   2        0.24        0.73      0.83 o
  -1 -11   2        1.99        3.57      1.02 o
   0 -11   2        0.03        0.97      0.88 o
   1 -11   2        0.67        0.61      0.79 o
   2 -11   2        0.95        1.54      0.97 o
 -10 -10   2        0.06        0.25      0.51 o
  -9 -10   2        0.03       -0.48      0.48 o
  -8 -10   2       11.63       12.61      0.82 o
  -7 -10   2       13.53       18.13      0.94 o
  -6 -10   2        7.97        6.93      0.74 o
  -5 -10   2       11.19        8.54      0.80 o
  -4 -10   2       21.94       26.60      1.33 o
  -3 -10   2        0.98        2.29      0.66 o
  -2 -10   2        1.17        0.93      0.53 o
  -1 -10   2        0.99        0.81      0.62 o
   0 -10   2        0.49        1.28      0.84 o
   1 -10   2        3.07        3.04      0.79 o
   2 -10   2        9.46        9.56      1.06 o
   3 -10   2        4.91        6.31      2.47 o
 -11  -9   2        2.82        2.44      0.80 o
 -10  -9   2        3.05        2.78      0.56 o
  -9  -9   2        2.59        2.66      0.56 o
  -8  -9   2       16.94       21.01      0.95 o
  -7  -9   2        0.02       -0.03      0.42 o
  -6  -9   2        7.05        5.79      0.59 o
  -5  -9   2        0.19       -0.14      0.40 o
  -4  -9   2       25.90       24.62      1.23 o
  -3  -9   2        3.51        4.99      0.54 o
  -2  -9   2        8.98        9.30      0.73 o
  -1  -9   2        4.02        5.18      0.69 o
   0  -9   2        0.58       -0.24      0.51 o
   1  -9   2        5.94        8.57      1.07 o
   2  -9   2        2.20        1.01      0.65 o
   3  -9   2        2.81        3.06      0.78 o
   4  -9   2        0.03        0.33      0.66 o
   5  -9   2        0.72        0.19      1.48 o
 -11  -8   2        3.38        3.52      0.81 o
 -10  -8   2        0.60        0.80      0.67 o
  -9  -8   2        2.13        2.46      0.45 o
  -8  -8   2        9.02        8.49      0.62 o
  -7  -8   2        1.79        3.14      0.48 o
  -6  -8   2        0.99        1.61      0.45 o
  -5  -8   2       21.04       24.93      0.96 o
  -4  -8   2       87.61       81.61      1.37 o
  -3  -8   2        6.57        4.83      0.45 o
  -2  -8   2       68.75       59.55      1.40 o
  -1  -8   2        9.82        8.27      0.66 o
   0  -8   2        0.59        0.15      0.42 o
   1  -8   2       50.38       44.33      3.21 o
   2  -8   2       34.30       33.97      2.48 o
   3  -8   2        0.94        1.32      0.64 o
   4  -8   2        0.32       -0.55      0.55 o
   5  -8   2        0.39        0.93      0.58 o
   6  -8   2        0.07        0.34      0.68 o
 -12  -7   2        1.54        2.73      0.78 o
 -11  -7   2        0.01       -0.20      0.56 o
 -10  -7   2        0.40       -0.31      0.52 o
  -9  -7   2        5.81        6.28      0.59 o
  -8  -7   2        0.02        1.15      0.36 o
  -7  -7   2       62.63       70.39      1.38 o
  -6  -7   2       21.37       23.58      0.88 o
  -5  -7   2        0.25        0.16      0.28 o
  -4  -7   2      365.53      364.85      4.28 o
  -3  -7   2      172.53      160.79      2.37 o
  -2  -7   2      133.06      139.31      2.14 o
  -1  -7   2        0.31        0.36      0.29 o
   0  -7   2        0.12       -0.07      0.46 o
   1  -7   2        6.41        5.79      0.54 o
   2  -7   2       42.29       42.39      1.55 o
   3  -7   2       40.10       42.28      1.59 o
   4  -7   2       12.58       12.18      0.94 o
   5  -7   2        2.25        2.87      0.64 o
   6  -7   2        2.73        3.02      0.67 o
   7  -7   2        0.12       -0.14      1.32 o
 -12  -6   2        2.52        3.98      1.21 o
 -11  -6   2       12.88       14.95      1.01 o
 -10  -6   2        0.28        0.86      0.54 o
  -9  -6   2        1.30        0.56      0.32 o
  -8  -6   2        4.11        3.06      0.47 o
  -7  -6   2       13.73       10.87      0.58 o
  -6  -6   2       11.99        8.33      0.43 o
  -5  -6   2        3.37        2.57      0.25 o
  -4  -6   2      151.13      159.50      1.82 o
  -3  -6   2      561.06      532.42      5.94 o
  -2  -6   2       13.85       12.30      0.75 o
  -1  -6   2      283.41      295.71      3.84 o
   0  -6   2        0.95        0.60      0.19 o
   1  -6   2        3.12        1.69      0.37 o
   2  -6   2        4.02        3.69      0.46 o
   3  -6   2       22.87       21.09      1.05 o
   4  -6   2        2.58        2.90      0.58 o
   5  -6   2        2.38        1.63      0.55 o
   6  -6   2        3.06        2.42      0.60 o
   7  -6   2        4.14        5.17      1.03 o
   8  -6   2        2.28        3.18      1.71 o
 -12  -5   2        0.09        0.72      0.69 o
 -11  -5   2        0.89        0.60      0.59 o
 -10  -5   2        1.66        2.52      0.53 o
  -9  -5   2       12.05        8.05      0.70 o
  -8  -5   2        3.10        4.73      0.40 o
  -7  -5   2       10.93       14.25      0.52 o
  -6  -5   2        1.15        1.60      0.25 o
  -5  -5   2        0.26        0.11      0.11 o
  -4  -5   2      164.32      164.79      1.81 o
  -3  -5   2      158.57      173.23      2.14 o
  -2  -5   2       23.59       26.52      0.64 o
  -1  -5   2       41.53       54.05      1.00 o
   0  -5   2        8.67        8.54      0.42 o
   1  -5   2        2.77        4.04      0.31 o
   2  -5   2       11.33       11.45      0.47 o
   3  -5   2        2.93        2.86      0.41 o
   4  -5   2        2.58        2.35      0.50 o
   5  -5   2       88.73       91.94      2.30 o
   6  -5   2        4.52        5.98      0.65 o
   7  -5   2        5.53        4.90      0.96 o
   8  -5   2        0.25        0.86      1.82 o
   9  -5   2        0.18        1.20      1.58 o
 -12  -4   2        1.36        1.69      0.69 o
 -11  -4   2        6.28        6.39      0.50 o
 -10  -4   2        1.24        0.09      0.41 o
  -9  -4   2        0.70       -0.26      0.40 o
  -8  -4   2       13.40       13.38      0.81 o
  -7  -4   2        0.98        2.38      0.48 o
  -6  -4   2        0.04        0.08      0.14 o
  -5  -4   2       16.15       10.98      0.28 o
  -4  -4   2       76.38       75.47      0.92 o
  -3  -4   2       45.46       64.00      0.74 o
  -2  -4   2      189.35      190.78      2.11 o
  -1  -4   2      865.45      930.73     10.05 o
   0  -4   2      815.29      895.33     10.49 o
   1  -4   2       51.87       48.25      0.82 o
   2  -4   2      179.85      184.11      3.01 o
   3  -4   2       59.32       54.21      0.87 o
   4  -4   2       20.59       18.32      0.73 o
   5  -4   2       17.34       16.77      0.74 o
   6  -4   2       25.23       23.73      1.09 o
   7  -4   2        5.31        6.20      1.84 o
   8  -4   2        2.93        0.55      0.74 o
   9  -4   2        2.25        2.69      0.82 o
 -12  -3   2        0.77        0.81      0.52 o
 -11  -3   2        0.06       -0.24      0.42 o
 -10  -3   2        0.86        0.32      0.25 o
  -9  -3   2        5.11        3.75      0.33 o
  -8  -3   2       14.68       13.85      0.56 o
  -7  -3   2      310.36      285.45      5.49 o
  -6  -3   2       21.63       24.01      0.44 o
  -5  -3   2      197.18      197.26      1.90 o
  -4  -3   2      136.75      120.82      1.23 o
  -3  -3   2      803.32      924.34      7.46 o
  -2  -3   2        3.40        5.04      0.18 o
  -1  -3   2      386.89      392.49      3.84 o
   0  -3   2      127.85      145.18      1.78 o
   1  -3   2        2.49        2.99      0.18 o
   2  -3   2        2.11        2.00      0.18 o
   3  -3   2       64.67       56.54      0.89 o
   4  -3   2        3.40        2.91      0.21 o
   5  -3   2       12.57       11.58      0.48 o
   6  -3   2        5.27        4.91      0.36 o
   7  -3   2        2.17        1.87      0.45 o
   8  -3   2        5.16        4.20      0.85 o
   9  -3   2        5.63        8.11      1.27 o
  10  -3   2        2.82        4.62      1.27 o
 -11  -2   2        2.29        1.76      0.35 o
 -10  -2   2        3.17        3.13      0.40 o
  -9  -2   2        9.33        9.06      0.55 o
  -8  -2   2      197.24      191.61      3.70 o
  -7  -2   2       56.69       54.42      1.34 o
  -6  -2   2       33.57       31.37      0.66 o
  -5  -2   2        6.93        5.13      0.17 o
  -4  -2   2      839.69      955.85      8.92 o
  -3  -2   2     2195.67     2396.34     20.19 o
  -2  -2   2      440.60      429.37      3.68 o
  -1  -2   2       28.48       29.15      0.39 o
   0  -2   2      898.03      953.14      8.98 o
   1  -2   2      127.35      139.79      1.56 o
   2  -2   2      464.34      481.60      4.65 o
   3  -2   2      337.57      340.03      3.56 o
   4  -2   2       58.10       69.24      1.07 o
   5  -2   2       27.75       28.14      0.55 o
   6  -2   2        0.09       -0.20      0.20 o
   7  -2   2       80.56       76.29      1.82 o
   8  -2   2        0.01       -0.13      0.34 o
   9  -2   2        2.94        3.39      1.07 o
  10  -2   2        2.26        2.61      0.63 o
  11  -2   2        0.01       -0.26      1.36 o
 -11  -1   2        0.58        0.57      0.72 o
 -10  -1   2        4.38        4.46      0.41 o
  -9  -1   2       23.54       22.32      0.91 o
  -8  -1   2      209.05      200.31      3.56 o
  -7  -1   2       84.73       81.78      1.26 o
  -6  -1   2      154.26      136.73      1.75 o
  -5  -1   2        0.03       -0.02      0.11 o
  -4  -1   2        9.34       11.32      0.21 o
  -3  -1   2        3.91        2.87      0.12 o
  -2  -1   2      620.98      635.36      5.64 o
  -1  -1   2      458.39      487.81      3.69 o
   0  -1   2        0.80        0.58      0.10 o
   1  -1   2      687.48      717.32      6.42 o
   2  -1   2       31.07       44.30      0.60 o
   3  -1   2     3088.62     3243.84     31.91 o
   4  -1   2       37.14       34.18      0.47 o
   5  -1   2       60.90       64.35      0.85 o
   6  -1   2      231.32      221.27      5.37 o
   7  -1   2        5.50        5.41      0.37 o
   8  -1   2        2.94        3.79      0.39 o
   9  -1   2        0.18        0.44      0.33 o
  10  -1   2        0.23        1.26      0.36 o
  11  -1   2        0.21        0.43      1.51 o
 -11   0   2        2.66        2.92      1.64 o
 -10   0   2        1.23        1.87      0.63 o
  -9   0   2        0.09        0.20      0.29 o
  -8   0   2       38.59       36.95      0.84 o
  -7   0   2       31.20       31.68      0.65 o
  -6   0   2       67.05       63.21      1.01 o
  -5   0   2      171.90      146.91      2.47 o
  -4   0   2        0.01        0.35      0.08 o
  -3   0   2       22.89       28.57      0.36 o
  -2   0   2     3991.18     3839.40     34.29 o
  -1   0   2     6138.30     5687.62     48.18 o
   0   0   2      116.53      122.39      1.04 o
   1   0   2     4034.22     3947.31     33.34 o
   2   0   2     5991.88     5873.27     51.53 o
   3   0   2      290.46      299.21      2.72 o
   4   0   2      325.74      393.64      4.61 o
   5   0   2      370.04      389.67      5.67 o
   6   0   2      222.79      200.58      4.45 o
   7   0   2      101.90      114.20      2.75 o
   8   0   2       21.10       20.36      0.73 o
   9   0   2        1.23        1.68      0.32 o
  10   0   2        1.33        1.75      0.48 o
  11   0   2        6.35        6.61      1.34 o
  12   0   2        1.99        2.13      1.69 o
 -11   1   2        1.84        1.92      1.61 o
 -10   1   2        0.13        0.13      0.27 o
  -9   1   2        0.22       -0.37      0.50 o
  -8   1   2        7.70        8.02      0.51 o
  -7   1   2        9.37        7.55      0.45 o
  -6   1   2        2.16        3.75      0.41 o
  -5   1   2       67.26       66.47      0.95 o
  -4   1   2       25.68       26.93      0.41 o
  -3   1   2      206.84      205.05      2.03 o
  -2   1   2       68.49       55.44      0.66 o
  -1   1   2       34.75       31.71      0.35 o
   0   1   2        0.13        0.15      0.03 o
   1   1   2       10.72       13.71      0.20 o
   2   1   2     4905.78     4965.72     46.45 o
   3   1   2     1468.69     1552.06     15.28 o
   4   1   2      524.14      581.00      6.66 o
   5   1   2        3.85        5.51      0.25 o
   6   1   2      326.22      316.52      5.44 o
   7   1   2        0.04       -0.15      0.17 o
   8   1   2       37.38       36.09      2.34 o
   9   1   2        0.22        0.23      0.99 o
  10   1   2        0.02        0.73      1.08 o
  11   1   2        5.40        5.73      1.67 o
  12   1   2        3.87        5.57      1.90 o
 -10   2   2        0.48        0.43      0.48 o
  -9   2   2        0.95        1.11      0.94 o
  -8   2   2        9.95       10.29      0.72 o
  -7   2   2       48.33       47.65      1.31 o
  -6   2   2        7.58        7.55      0.97 o
  -5   2   2       33.41       30.79      0.60 o
  -4   2   2       47.41       50.83      0.85 o
  -3   2   2      156.30      146.27      1.88 o
  -2   2   2     2182.26     2264.31     25.97 o
  -1   2   2      778.77      863.37      8.15 o
   0   2   2    16600.27    14860.58    131.09 o
   1   2   2     1957.19     2000.57     17.66 o
   2   2   2      673.90      709.81      6.71 o
   3   2   2      216.37      200.44      1.96 o
   4   2   2        8.28        7.17      0.21 o
   5   2   2      396.89      423.12      6.40 o
   6   2   2      443.04      430.60      6.27 o
   7   2   2       18.70       16.79      1.55 o
   8   2   2        0.24       -0.58      0.58 o
   9   2   2        9.23        7.28      1.34 o
  10   2   2        8.23        8.92      1.66 o
  11   2   2       35.06       34.55      2.98 o
  12   2   2        1.92        1.61      1.45 o
 -10   3   2        1.77        2.48      0.71 o
  -9   3   2        0.30       -0.13      0.70 o
  -8   3   2        3.48        3.33      0.78 o
  -7   3   2        4.73        3.75      0.50 o
  -6   3   2        4.89        4.63      0.32 o
  -5   3   2       53.83       55.01      1.19 o
  -4   3   2        3.01        3.71      0.25 o
  -3   3   2        0.08       -0.12      0.12 o
  -2   3   2       49.30       43.94      0.68 o
  -1   3   2       89.53       93.24      0.99 o
   0   3   2      348.84      372.67      3.84 o
   1   3   2     4634.08     4537.94     38.37 o
   2   3   2      144.35      113.23      1.14 o
   3   3   2     1111.07     1112.68     11.82 o
   4   3   2        0.14       -0.07      0.07 o
   5   3   2       20.09       14.90      0.28 o
   6   3   2        7.01        7.31      0.38 o
   7   3   2      136.93      140.55      2.32 o
   8   3   2       98.90       94.17      1.83 o
   9   3   2        7.21        5.80      1.22 o
  10   3   2        0.01        1.75      1.04 o
  11   3   2        5.46        5.54      1.58 o
  12   3   2        4.72        3.14      1.58 o
  -9   4   2        0.70       -0.08      0.76 o
  -8   4   2        1.87        1.66      0.69 o
  -7   4   2        4.80        6.05      0.83 o
  -6   4   2       29.73       29.87      1.47 o
  -5   4   2       20.10       20.36      0.92 o
  -4   4   2        0.32       -0.26      0.26 o
  -3   4   2      158.78      158.30      1.97 o
  -2   4   2        4.31        3.61      0.20 o
  -1   4   2       79.72       83.46      0.96 o
   0   4   2       97.05      103.10      1.25 o
   1   4   2     1206.10     1342.54     14.31 o
   2   4   2       24.17       33.21      0.53 o
   3   4   2      166.00      181.76      2.33 o
   4   4   2      218.63      206.49      2.21 o
   5   4   2      157.63      161.64      1.89 o
   6   4   2      247.67      231.34      3.00 o
   7   4   2      306.55      293.02      4.35 o
   8   4   2        2.93        3.15      0.26 o
   9   4   2        0.85        0.77      0.39 o
  10   4   2        6.36        4.31      0.52 o
  11   4   2        0.30        0.17      0.33 o
  -8   5   2        0.27        0.65      0.69 o
  -7   5   2        0.62        0.44      0.39 o
  -6   5   2       24.64       22.88      1.43 o
  -5   5   2       24.89       22.48      1.91 o
  -4   5   2      252.86      251.12      5.95 o
  -3   5   2       14.80       14.25      0.51 o
  -2   5   2      120.27      121.19      1.44 o
  -1   5   2        0.11       -0.13      0.13 o
   0   5   2       11.60       11.16      0.38 o
   1   5   2      119.74      118.61      1.95 o
   2   5   2        4.51        7.54      0.33 o
   3   5   2      101.36       79.29      1.14 o
   4   5   2        0.85       -0.15      0.15 o
   5   5   2       94.17       91.57      1.14 o
   6   5   2        1.73        0.79      0.19 o
   7   5   2      110.98      116.16      1.63 o
   8   5   2      134.36      129.70      2.39 o
   9   5   2       21.55       23.73      0.83 o
  10   5   2       13.46       13.95      0.73 o
  11   5   2        2.30        3.09      0.62 o
  12   5   2        0.29        0.46      0.44 o
  -8   6   2        3.09        5.01      1.71 o
  -7   6   2        1.43        1.37      0.52 o
  -6   6   2        1.86        3.16      0.85 o
  -5   6   2        2.20        1.78      0.72 o
  -4   6   2       38.03       37.28      1.95 o
  -3   6   2      510.01      485.73      8.65 o
  -2   6   2      142.28      135.68      2.00 o
  -1   6   2       84.29       82.31      1.18 o
   0   6   2       27.00       28.38      0.98 o
   1   6   2        4.63        8.27      0.37 o
   2   6   2        1.03        1.51      0.35 o
   3   6   2        1.43        3.11      0.27 o
   4   6   2      209.36      199.23      2.14 o
   5   6   2      133.85      129.21      1.49 o
   6   6   2        1.05        0.39      0.16 o
   7   6   2       75.72       71.40      1.28 o
   8   6   2        2.17        0.81      0.23 o
   9   6   2        0.00       -0.25      0.31 o
  10   6   2       21.20       23.33      0.93 o
  11   6   2       42.14       45.61      1.49 o
  12   6   2        0.21       -0.52      0.52 o
  -7   7   2        2.47        3.84      1.55 o
  -6   7   2        0.03       -0.56      0.71 o
  -5   7   2        9.11        8.39      1.06 o
  -4   7   2       28.58       28.91      1.61 o
  -3   7   2        2.50        1.99      0.54 o
  -2   7   2        2.14        2.75      0.46 o
  -1   7   2       12.43       11.40      0.51 o
   0   7   2       22.90       21.13      0.73 o
   1   7   2        6.06        6.58      0.54 o
   2   7   2       18.91       20.48      0.63 o
   3   7   2        0.55        0.57      0.25 o
   4   7   2       61.75       66.19      1.18 o
   5   7   2        0.02       -0.17      0.17 o
   6   7   2      432.66      409.46      5.53 o
   7   7   2      185.27      191.70      3.34 o
   8   7   2        2.62        3.66      0.44 o
   9   7   2       13.92       14.19      0.60 o
  10   7   2        0.77        0.71      0.42 o
  11   7   2        2.51        1.50      0.54 o
  12   7   2        1.97        1.76      0.49 o
  -6   8   2        1.08        3.03      1.52 o
  -5   8   2        3.53        4.64      2.44 o
  -4   8   2        2.48        2.52      0.86 o
  -3   8   2        7.60        7.24      0.80 o
  -2   8   2        9.06        8.94      0.67 o
  -1   8   2        9.78        9.93      0.59 o
   0   8   2        1.70        0.75      0.36 o
   1   8   2       75.12       74.61      1.55 o
   2   8   2       60.52       47.06      1.05 o
   3   8   2        0.27       -0.16      0.27 o
   4   8   2        0.10       -0.25      0.25 o
   5   8   2        6.38        4.29      0.39 o
   6   8   2       73.43       72.98      1.63 o
   7   8   2       79.67       69.87      1.60 o
   8   8   2      122.98      129.16      2.45 o
   9   8   2        2.48        3.13      0.43 o
  10   8   2        0.01       -0.27      0.40 o
  11   8   2        3.15        2.96      0.65 o
  12   8   2        0.00       -0.35      0.50 o
  13   8   2        1.43        2.73      0.70 o
  -5   9   2        1.20        0.85      1.23 o
  -4   9   2        3.96        4.05      1.06 o
  -3   9   2        0.03        0.27      0.59 o
  -2   9   2        1.40        1.37      0.65 o
  -1   9   2        2.84        3.19      0.55 o
   0   9   2       21.38       24.90      0.93 o
   1   9   2        0.57        1.37      0.41 o
   2   9   2       13.94       12.21      0.67 o
   3   9   2       12.21        9.69      0.61 o
   4   9   2       15.64       12.46      0.60 o
   5   9   2        9.13        9.19      0.65 o
   6   9   2       25.87       19.51      0.87 o
   7   9   2        0.26        0.65      0.39 o
   8   9   2        7.54        8.67      0.63 o
   9   9   2        0.39       -0.05      0.37 o
  10   9   2        0.37        0.36      0.39 o
  11   9   2        0.08        0.33      0.88 o
  12   9   2        0.03       -0.39      0.56 o
  -4  10   2        0.26       -0.30      1.10 o
  -3  10   2        2.85        2.28      0.97 o
  -2  10   2        1.96        3.08      0.75 o
  -1  10   2        0.44       -0.20      0.78 o
   0  10   2        5.63        5.85      0.67 o
   1  10   2        0.20        0.06      0.62 o
   2  10   2       14.74       16.67      0.87 o
   3  10   2        1.58        1.36      0.44 o
   4  10   2        1.03        0.51      0.40 o
   5  10   2        3.18        1.08      0.68 o
   6  10   2        0.96       -0.10      0.41 o
   7  10   2        1.34        1.41      0.47 o
   8  10   2        0.01       -0.22      0.38 o
   9  10   2        0.89        0.78      0.63 o
  10  10   2        0.03        0.50      0.48 o
  11  10   2        1.13        2.38      0.71 o
  12  10   2        0.02       -0.56      0.94 o
  -2  11   2        3.57        3.44      0.85 o
  -1  11   2        0.33       -0.98      1.18 o
   0  11   2        0.32       -0.44      0.51 o
   1  11   2        0.00       -0.56      1.03 o
   2  11   2        0.13        0.12      0.48 o
   3  11   2        0.51        0.83      0.49 o
   4  11   2        0.06        0.40      0.64 o
   5  11   2        0.14       -0.56      0.89 o
   6  11   2       10.96       13.24      1.30 o
   7  11   2        6.68        6.64      0.80 o
   8  11   2        0.13       -0.43      0.53 o
   9  11   2        0.35        0.05      0.54 o
  10  11   2        0.44        1.86      0.60 o
  11  11   2        0.95        2.33      0.59 o
  -1  12   2        0.56        0.67      1.21 o
   0  12   2        0.23        0.08      0.75 o
   1  12   2       21.64       23.97      1.32 o
   2  12   2        6.55       11.61      1.10 o
   3  12   2        0.23       -0.69      0.69 o
   4  12   2       13.91       10.96      1.06 o
   5  12   2       13.23       12.86      1.39 o
   6  12   2        6.71        7.36      1.15 o
   7  12   2        0.49       -0.30      0.79 o
   8  12   2        0.02        0.07      0.78 o
   9  12   2        0.66       -0.65      0.65 o
  10  12   2        2.73        4.40      1.10 o
   2  13   2        8.25       12.55      1.47 o
   3  13   2        4.33        5.25      1.22 o
   4  13   2        5.15        3.81      1.20 o
   5  13   2        4.49        5.08      1.15 o
   6  13   2        0.58        0.82      0.82 o
   7  13   2        1.44        0.79      0.90 o
   8  13   2        1.90        1.56      0.95 o
   9  13   2        0.14        0.56      1.23 o
  -7 -12   3        3.04        5.32      1.16 o
  -6 -12   3        2.71        3.87      1.67 o
  -5 -12   3        0.09        0.09      1.44 o
  -4 -12   3        0.07        0.23      1.22 o
  -3 -12   3        0.00       -0.11      1.20 o
  -2 -12   3        1.84        0.78      1.31 o
  -9 -11   3        1.21       -0.59      0.81 o
  -8 -11   3        0.01       -0.67      0.78 o
  -7 -11   3        1.85        0.68      0.81 o
  -6 -11   3        0.00       -0.18      0.79 o
  -5 -11   3        2.15        1.26      0.89 o
  -4 -11   3        0.01       -0.60      0.77 o
  -3 -11   3        0.08        0.39      0.65 o
  -2 -11   3        0.04       -0.31      0.82 o
  -1 -11   3        0.21        0.55      0.91 o
   0 -11   3        0.21        1.54      0.99 o
   1 -11   3        0.01       -0.03      0.86 o
 -10 -10   3        1.54        0.61      0.66 o
  -9 -10   3        1.87        2.52      0.69 o
  -8 -10   3        0.98        0.83      0.58 o
  -7 -10   3        4.68        5.26      0.99 o
  -6 -10   3        2.61        1.24      0.77 o
  -5 -10   3        1.21        1.79      0.80 o
  -4 -10   3        1.41        3.42      0.90 o
  -3 -10   3        0.05        0.44      0.57 o
  -2 -10   3       16.24       23.70      1.68 o
  -1 -10   3        1.98        1.60      0.71 o
   0 -10   3        0.64        1.89      1.32 o
   1 -10   3        3.66        3.13      1.50 o
   2 -10   3        2.31        3.37      0.87 o
   3 -10   3        1.85        3.20      1.01 o
 -11  -9   3        4.81        3.96      1.36 o
 -10  -9   3        4.57        6.47      0.71 o
  -9  -9   3        4.10        4.47      0.80 o
  -8  -9   3        3.98        5.73      0.62 o
  -7  -9   3        1.50        1.88      0.52 o
  -6  -9   3        0.03       -0.09      0.41 o
  -5  -9   3       19.32       22.79      1.08 o
  -4  -9   3       20.26       15.60      0.81 o
  -3  -9   3        0.22        0.94      0.46 o
  -2  -9   3        4.30        1.62      0.76 o
  -1  -9   3        1.13        0.52      0.47 o
   0  -9   3        0.50        1.06      0.60 o
   1  -9   3       10.19       11.01      1.17 o
   2  -9   3        1.46        1.06      0.89 o
   3  -9   3        0.64        2.18      0.73 o
   4  -9   3        0.00       -0.41      0.62 o
 -11  -8   3        0.01        1.31      0.73 o
 -10  -8   3        0.23        0.16      0.40 o
  -9  -8   3        2.58        2.41      0.53 o
  -8  -8   3        0.01        0.64      0.41 o
  -7  -8   3       10.90       11.48      0.71 o
  -6  -8   3       10.73        9.51      0.66 o
  -5  -8   3       67.50       68.57      1.73 o
  -4  -8   3       18.19       13.45      0.60 o
  -3  -8   3       19.74       23.68      0.81 o
  -2  -8   3       14.49       10.92      0.72 o
  -1  -8   3       16.05       16.37      0.86 o
   0  -8   3       31.67       33.27      1.56 o
   1  -8   3        5.83        5.03      0.93 o
   2  -8   3        2.73        2.62      0.70 o
   3  -8   3        2.88        2.69      0.73 o
   4  -8   3        3.49        3.34      0.76 o
   5  -8   3        0.33        0.93      0.65 o
   6  -8   3        0.01        0.59      0.68 o
 -11  -7   3        0.18        0.58      0.67 o
 -10  -7   3       17.14       20.72      1.70 o
  -9  -7   3        4.20        2.82      0.48 o
  -8  -7   3        1.78        0.68      0.37 o
  -7  -7   3        0.49        0.49      0.36 o
  -6  -7   3        0.05        0.14      0.43 o
  -5  -7   3      176.89      185.29      3.23 o
  -4  -7   3       31.16       40.07      0.96 o
  -3  -7   3       46.83       39.39      0.85 o
  -2  -7   3       78.64       84.30      1.68 o
  -1  -7   3       72.88       67.35      1.65 o
   0  -7   3       13.58       12.71      0.77 o
   1  -7   3        9.44       11.33      0.70 o
   2  -7   3        6.42       10.47      1.05 o
   3  -7   3       17.75       18.88      1.10 o
   4  -7   3        2.53        2.95      0.65 o
   5  -7   3        0.44        0.94      0.70 o
   6  -7   3        0.48        0.17      0.56 o
   7  -7   3        1.79        0.91      1.43 o
 -12  -6   3        1.03        1.13      0.59 o
 -11  -6   3       21.84       27.73      1.40 o
 -10  -6   3       13.85       12.07      0.96 o
  -9  -6   3        2.66        2.13      0.44 o
  -8  -6   3       12.47       10.13      1.07 o
  -7  -6   3        6.52        6.11      0.49 o
  -6  -6   3      132.26      106.85      1.79 o
  -5  -6   3        1.95       -0.16      0.26 o
  -4  -6   3        3.17        1.93      0.30 o
  -3  -6   3      201.86      212.74      2.65 o
  -2  -6   3      710.93      675.78      8.97 o
  -1  -6   3        3.06        4.54      0.73 o
   0  -6   3       12.26       15.74      0.78 o
   1  -6   3        2.83        3.05      0.43 o
   2  -6   3       49.40       51.72      1.59 o
   3  -6   3      106.95      107.06      2.64 o
   4  -6   3        3.55        2.57      0.57 o
   5  -6   3        0.22        0.18      0.48 o
   6  -6   3        0.22       -0.45      0.45 o
   7  -6   3        1.22        0.69      0.83 o
   8  -6   3        1.69        1.34      1.57 o
 -11  -5   3        3.26        5.23      1.08 o
 -10  -5   3        8.64        9.63      1.32 o
  -9  -5   3        7.37        8.01      0.75 o
  -8  -5   3       74.37       65.77      1.58 o
  -7  -5   3       86.87       63.46      1.58 o
  -6  -5   3       19.98       17.70      0.56 o
  -5  -5   3        0.30        0.46      0.16 o
  -4  -5   3      224.87      227.10      2.97 o
  -3  -5   3      269.27      253.06      2.80 o
  -2  -5   3       51.30       46.64      0.87 o
  -1  -5   3      127.09      127.86      2.07 o
   0  -5   3      199.35      192.07      2.63 o
   1  -5   3       44.94       47.77      0.96 o
   2  -5   3       40.65       39.14      1.06 o
   3  -5   3       16.02       17.93      0.79 o
   4  -5   3        0.20        0.34      0.68 o
   5  -5   3        0.02        0.04      0.42 o
   6  -5   3       17.60       19.97      1.03 o
   7  -5   3       45.86       46.80      1.78 o
   8  -5   3        3.80        4.12      0.99 o
 -11  -4   3        0.25        1.47      0.42 o
 -10  -4   3        1.39        1.75      0.49 o
  -9  -4   3       13.65       14.33      0.88 o
  -8  -4   3       21.63       19.19      2.12 o
  -7  -4   3        7.41        9.78      0.44 o
  -6  -4   3        6.94        3.76      0.33 o
  -5  -4   3        1.47        0.03      0.12 o
  -4  -4   3       61.29       71.30      0.94 o
  -3  -4   3        0.61        1.15      0.14 o
  -2  -4   3        8.58       10.56      0.37 o
  -1  -4   3      271.17      282.23      3.91 o
   0  -4   3        2.55        2.52      0.25 o
   1  -4   3        5.33        6.62      0.34 o
   2  -4   3      174.94      194.27      2.41 o
   3  -4   3       15.81       14.50      0.45 o
   4  -4   3      206.15      211.51      3.57 o
   5  -4   3      108.96      102.93      2.39 o
   6  -4   3       14.41       15.82      0.84 o
   7  -4   3       15.65       17.03      1.23 o
   8  -4   3       26.32       31.14      2.57 o
   9  -4   3        0.74       -0.73      0.85 o
 -11  -3   3        2.84        3.23      0.73 o
 -10  -3   3        1.00        1.36      0.33 o
  -9  -3   3        0.91        1.49      0.33 o
  -8  -3   3       64.16       61.30      2.17 o
  -7  -3   3        2.59        1.28      0.21 o
  -6  -3   3       33.05       28.77      0.58 o
  -5  -3   3        6.93       10.97      0.32 o
  -4  -3   3      306.87      352.04      3.43 o
  -3  -3   3      248.13      243.69      2.32 o
  -2  -3   3      265.10      232.85      2.36 o
  -1  -3   3      946.27      920.90     10.57 o
   0  -3   3        2.10       -0.10      0.14 o
   1  -3   3       34.24       37.83      0.63 o
   2  -3   3      246.37      251.68      2.76 o
   3  -3   3      217.97      237.48      2.66 o
   4  -3   3        4.41        4.70      0.27 o
   5  -3   3        1.81        1.64      0.33 o
   6  -3   3        2.93        2.52      0.38 o
   7  -3   3        6.92        9.54      0.90 o
   8  -3   3        1.30        1.09      0.66 o
   9  -3   3        0.22        0.40      1.61 o
  10  -3   3        0.56       -0.38      0.67 o
 -11  -2   3        0.59       -0.17      0.53 o
 -10  -2   3        3.12        2.61      0.35 o
  -9  -2   3       16.96       15.03      0.62 o
  -8  -2   3        0.00       -0.24      0.24 o
  -7  -2   3       23.47       23.64      0.69 o
  -6  -2   3        0.91        0.23      0.14 o
  -5  -2   3       21.03       20.27      0.55 o
  -4  -2   3        1.88        3.52      0.15 o
  -3  -2   3      194.01      201.45      2.03 o
  -2  -2   3      411.56      413.29      3.56 o
  -1  -2   3      314.86      321.12      3.13 o
   0  -2   3      520.64      561.31      6.11 o
   1  -2   3      316.84      296.86      3.14 o
   2  -2   3      175.59      200.41      2.19 o
   3  -2   3      145.33      157.43      1.78 o
   4  -2   3        2.27        2.42      0.17 o
   5  -2   3      131.81      125.19      1.62 o
   6  -2   3      150.09      139.04      2.11 o
   7  -2   3        0.00        0.20      0.34 o
   8  -2   3        0.26        0.44      0.39 o
   9  -2   3        2.40        2.02      0.65 o
  10  -2   3        1.23        0.96      0.63 o
  11  -2   3        2.24        1.83      1.48 o
 -11  -1   3        2.44        2.33      0.67 o
 -10  -1   3       27.03       30.36      1.32 o
  -9  -1   3        4.39        4.25      0.37 o
  -8  -1   3       26.24       24.20      0.76 o
  -7  -1   3      307.27      285.45      4.88 o
  -6  -1   3        7.00        6.95      0.35 o
  -5  -1   3        5.59        5.46      0.20 o
  -4  -1   3        1.22        0.64      0.11 o
  -3  -1   3      521.31      479.11      4.54 o
  -2  -1   3      479.36      457.26      4.65 o
  -1  -1   3      827.40      781.15      6.10 o
   0  -1   3       50.32       64.87      0.72 o
   1  -1   3     1765.10     1788.17     16.61 o
   2  -1   3      698.61      704.69      6.62 o
   3  -1   3      417.52      440.46      4.48 o
   4  -1   3      149.28      138.07      1.46 o
   5  -1   3        3.41        1.80      0.16 o
   6  -1   3      124.69      126.75      3.04 o
   7  -1   3        1.58        0.83      0.45 o
   8  -1   3        1.73        0.95      0.34 o
   9  -1   3        0.31       -0.23      0.35 o
  10  -1   3        4.70        6.45      1.13 o
  11  -1   3        0.63        1.60      1.54 o
 -10   0   3        0.00        0.46      0.29 o
  -9   0   3        1.52        2.15      0.31 o
  -8   0   3        0.02        0.07      0.23 o
  -7   0   3      347.09      342.14      5.20 o
  -6   0   3       88.12       88.02      1.39 o
  -5   0   3        0.06        0.08      0.11 o
  -4   0   3        2.44        0.75      0.10 o
  -3   0   3     1244.82     1275.81     11.38 o
  -2   0   3      129.95      117.57      1.31 o
  -1   0   3       14.70        9.13      0.19 o
   0   0   3      676.68      766.06      6.01 o
   1   0   3     3511.92     3670.65     32.59 o
   2   0   3     1264.27     1331.05     11.67 o
   3   0   3     1012.74     1086.98     10.07 o
   4   0   3       22.72       25.55      0.38 o
   5   0   3        5.59        4.67      0.35 o
   6   0   3       12.83       10.60      0.41 o
   7   0   3       74.48       70.57      1.42 o
   8   0   3        0.84        1.19      0.28 o
   9   0   3       20.72       17.65      0.71 o
  10   0   3       20.50       20.78      1.90 o
  11   0   3        0.03       -0.12      0.40 o
  12   0   3        1.14        3.78      1.80 o
 -10   1   3        1.42        2.48      0.78 o
  -9   1   3        1.64        2.28      0.41 o
  -8   1   3        1.65        1.36      0.36 o
  -7   1   3        1.26        2.12      0.33 o
  -6   1   3       12.25       11.10      0.43 o
  -5   1   3       43.39       43.78      0.75 o
  -4   1   3       10.88       11.57      0.28 o
  -3   1   3     1313.38     1394.17     13.11 o
  -2   1   3        0.74        3.89      0.14 o
  -1   1   3     2930.55     3069.42     25.98 o
   0   1   3       17.56       21.63      0.31 o
   1   1   3       15.42       29.83      0.39 o
   2   1   3     7851.15     7673.06     64.60 o
   3   1   3      672.17      711.45      7.49 o
   4   1   3      123.44      140.62      1.43 o
   5   1   3        2.20        3.69      0.25 o
   6   1   3        8.41        9.44      0.44 o
   7   1   3        8.24        7.40      0.38 o
   8   1   3        4.07        2.18      0.27 o
   9   1   3       31.89       30.88      2.36 o
  10   1   3       12.06       13.12      1.71 o
  11   1   3        0.01        0.13      0.94 o
  12   1   3        2.91        3.77      0.51 o
 -10   2   3        0.02        0.77      0.51 o
  -9   2   3        4.35        4.45      0.69 o
  -8   2   3        0.44        0.33      0.34 o
  -7   2   3       70.78       72.77      1.78 o
  -6   2   3       50.96       52.61      1.09 o
  -5   2   3       70.22       67.57      1.10 o
  -4   2   3        2.34        2.92      0.17 o
  -3   2   3      239.49      277.75      2.93 o
  -2   2   3     1129.39     1284.72     12.82 o
  -1   2   3      304.82      286.31      2.81 o
   0   2   3     9689.87     9356.02     83.16 o
   1   2   3     2168.29     2315.50     24.43 o
   2   2   3      286.35      284.02      2.95 o
   3   2   3     1653.67     1713.15     19.46 o
   4   2   3      545.47      631.41      6.32 o
   5   2   3        2.21        1.99      0.11 o
   6   2   3        0.75        3.74      0.26 o
   7   2   3       55.66       47.80      1.07 o
   8   2   3       42.71       40.38      1.10 o
   9   2   3        0.29        1.36      0.97 o
  10   2   3        7.75        9.76      1.64 o
  11   2   3       27.54       27.54      2.57 o
  12   2   3       15.26       15.64      2.31 o
 -10   3   3        0.10        0.07      0.72 o
  -9   3   3        0.40       -0.20      0.58 o
  -8   3   3        3.22        4.26      0.70 o
  -7   3   3       12.99        9.73      1.23 o
  -6   3   3       84.15       82.57      1.41 o
  -5   3   3        5.90        5.92      0.36 o
  -4   3   3      117.99      117.14      1.64 o
  -3   3   3      168.58      180.75      2.02 o
  -2   3   3        1.00        3.02      0.21 o
  -1   3   3      252.60      272.05      2.72 o
   0   3   3      328.53      328.51      3.43 o
   1   3   3      137.64      136.81      1.45 o
   2   3   3       33.71       46.13      0.59 o
   3   3   3        2.26        0.75      0.17 o
   4   3   3        1.02        0.38      0.11 o
   5   3   3      149.18      154.44      1.67 o
   6   3   3        0.19        0.84      0.18 o
   7   3   3       95.22       87.11      1.36 o
   8   3   3       21.79       23.58      0.64 o
   9   3   3        8.22        8.19      1.37 o
  10   3   3        1.06        3.44      1.17 o
  11   3   3        0.58        3.09      1.29 o
  12   3   3        9.88        9.94      1.98 o
  13   3   3        3.59        4.99      1.90 o
  -9   4   3        0.16       -0.09      0.61 o
  -8   4   3        0.55       -0.08      1.05 o
  -7   4   3        0.62        1.56      0.63 o
  -6   4   3       37.63       37.36      1.63 o
  -5   4   3        0.91        0.65      0.42 o
  -4   4   3      144.03      137.20      2.43 o
  -3   4   3       11.64       14.02      0.62 o
  -2   4   3        2.47        3.23      0.21 o
  -1   4   3        0.06        1.44      0.24 o
   0   4   3      467.36      435.86      4.28 o
   1   4   3     1592.59     1583.62     16.84 o
   2   4   3        0.66        2.54      0.29 o
   3   4   3      163.56      151.25      1.70 o
   4   4   3        0.00       -0.07      0.09 o
   5   4   3        2.47        4.49      0.19 o
   6   4   3       12.57       11.79      0.33 o
   7   4   3      811.63      783.17     10.00 o
   8   4   3        5.99        6.07      0.40 o
   9   4   3       27.38       29.15      0.66 o
  10   4   3        5.37        5.75      0.52 o
  11   4   3       17.23       15.01      3.06 o
  12   4   3        1.43        1.23      0.43 o
  -8   5   3        0.00        0.98      0.68 o
  -7   5   3        5.33        4.83      0.53 o
  -6   5   3       11.85       10.78      1.22 o
  -5   5   3        1.22        1.94      0.66 o
  -4   5   3        1.43       -0.63      0.71 o
  -3   5   3       57.73       56.31      1.13 o
  -2   5   3       25.06       23.59      0.54 o
  -1   5   3       66.68       69.48      0.93 o
   0   5   3       47.04       45.58      0.73 o
   1   5   3     1514.24     1653.10     17.63 o
   2   5   3      251.86      268.55      3.38 o
   3   5   3      373.13      394.98      4.15 o
   4   5   3       69.14       73.57      1.03 o
   5   5   3      109.01      108.28      1.40 o
   6   5   3      118.24      124.08      1.46 o
   7   5   3        0.31        0.05      0.25 o
   8   5   3       18.93       15.74      0.61 o
   9   5   3        0.52        0.23      0.29 o
  10   5   3       15.25       18.24      0.87 o
  11   5   3       11.37       12.44      0.62 o
  12   5   3        0.84        1.42      0.52 o
  13   5   3        1.12        1.36      0.52 o
  -8   6   3        0.00       -1.19      1.19 o
  -7   6   3        0.85        1.21      0.51 o
  -6   6   3        2.05        1.76      0.78 o
  -5   6   3        0.15        0.61      0.68 o
  -4   6   3        2.35        1.83      0.67 o
  -3   6   3       37.89       39.45      1.29 o
  -2   6   3        3.26        3.65      0.35 o
  -1   6   3      141.95      142.36      1.79 o
   0   6   3        0.54        0.34      0.21 o
   1   6   3      117.27      128.54      1.73 o
   2   6   3        8.93       11.46      0.55 o
   3   6   3        0.31        0.73      0.21 o
   4   6   3      115.51      129.58      1.50 o
   5   6   3        4.71        5.26      0.27 o
   6   6   3       16.19       18.76      0.43 o
   7   6   3        2.31        0.99      0.27 o
   8   6   3      163.22      145.75      2.18 o
   9   6   3        2.31        2.91      0.43 o
  10   6   3        0.32       -0.34      0.34 o
  11   6   3        0.23       -0.36      0.36 o
  12   6   3        0.08        0.62      0.53 o
  13   6   3        1.30        0.65      0.61 o
  -7   7   3        6.88       10.43      0.97 o
  -6   7   3        1.30        2.20      0.86 o
  -5   7   3       14.17       13.29      1.23 o
  -4   7   3        0.06       -0.13      0.67 o
  -3   7   3       10.60       10.84      1.02 o
  -2   7   3        9.17        9.56      0.61 o
  -1   7   3        0.49        0.28      0.35 o
   0   7   3       92.79       93.02      1.54 o
   1   7   3       24.80       28.79      0.75 o
   2   7   3        8.24        8.75      0.44 o
   3   7   3       83.82       83.27      1.40 o
   4   7   3      342.36      356.87      4.51 o
   5   7   3       18.63       16.01      0.51 o
   6   7   3       14.28       11.73      0.49 o
   7   7   3      185.77      182.98      3.10 o
   8   7   3       35.37       34.98      1.00 o
   9   7   3        0.37        0.29      0.28 o
  10   7   3        1.03       -0.05      0.40 o
  11   7   3        0.07       -0.09      0.44 o
  12   7   3        2.16        3.51      0.55 o
  -6   8   3        0.07       -0.38      1.25 o
  -5   8   3        4.31        4.40      1.85 o
  -4   8   3        0.58        0.59      0.76 o
  -3   8   3        3.77        4.16      0.86 o
  -2   8   3       10.18        9.90      0.67 o
  -1   8   3        1.07        1.11      0.37 o
   0   8   3       96.84       95.69      1.65 o
   1   8   3        5.58        3.79      0.44 o
   2   8   3       29.87       22.88      0.74 o
   3   8   3        5.95        3.90      0.54 o
   4   8   3       25.55       24.95      0.74 o
   5   8   3        0.39        0.27      0.27 o
   6   8   3        1.32        1.31      0.40 o
   7   8   3       74.01       70.44      1.60 o
   8   8   3        0.85        1.74      0.44 o
   9   8   3       10.02        8.49      0.57 o
  10   8   3        0.64        2.22      0.38 o
  11   8   3       11.26       13.77      1.00 o
  12   8   3        0.20        0.86      0.84 o
  13   8   3        0.01        0.47      0.55 o
  -5   9   3        1.10        2.27      1.34 o
  -4   9   3        0.49        0.99      0.87 o
  -3   9   3        0.09       -0.80      0.80 o
  -2   9   3        0.02        0.10      0.45 o
  -1   9   3        0.03       -0.37      0.42 o
   0   9   3        5.64        6.75      0.57 o
   1   9   3        3.08        2.73      0.46 o
   2   9   3        9.57        5.22      0.51 o
   3   9   3       62.17       58.57      1.36 o
   4   9   3        3.22        3.42      0.41 o
   5   9   3        0.85        0.51      0.32 o
   6   9   3        5.75        6.94      0.69 o
   7   9   3       21.24       17.83      0.83 o
   8   9   3        0.42        1.09      0.53 o
   9   9   3        5.21        4.99      0.53 o
  10   9   3        0.28        0.51      0.40 o
  11   9   3        3.53        4.04      0.77 o
  12   9   3        1.74        1.35      0.64 o
  -3  10   3        0.01       -0.08      0.84 o
  -2  10   3        9.68       11.45      1.27 o
  -1  10   3        4.81        6.47      0.70 o
   0  10   3        0.00       -0.40      0.43 o
   1  10   3       47.36       48.05      1.49 o
   2  10   3       57.66       54.77      1.42 o
   3  10   3        0.50        0.41      0.39 o
   4  10   3        0.30        0.06      0.36 o
   5  10   3        9.36        9.65      0.71 o
   6  10   3        5.35        4.48      0.68 o
   7  10   3        0.11        0.95      0.42 o
   8  10   3        2.25        2.43      0.49 o
   9  10   3        6.96        8.12      0.76 o
  10  10   3        0.98       -0.04      0.41 o
  11  10   3        1.82        1.81      0.56 o
  12  10   3        3.05        3.41      1.06 o
  -2  11   3        2.31        4.20      1.69 o
  -1  11   3        3.58        4.24      0.82 o
   0  11   3        0.19       -0.52      0.59 o
   1  11   3        8.66        9.83      0.83 o
   2  11   3        0.13       -0.24      0.48 o
   3  11   3        0.96        0.68      0.47 o
   4  11   3        1.03        0.53      0.53 o
   5  11   3        4.21        4.80      0.76 o
   6  11   3        1.44        1.21      0.75 o
   7  11   3        1.83        1.70      0.58 o
   8  11   3        1.30        4.00      1.40 o
   9  11   3        2.32        3.43      0.70 o
  10  11   3        0.21        0.94      0.54 o
  11  11   3        1.36        2.26      0.58 o
  -1  12   3        0.14       -0.84      0.91 o
   0  12   3        0.76        0.59      0.73 o
   1  12   3        0.05        0.00      0.90 o
   2  12   3        0.06        0.31      0.70 o
   3  12   3        1.80        1.70      0.77 o
   4  12   3        6.01        9.23      0.87 o
   5  12   3        8.56        9.65      1.24 o
   6  12   3        0.60       -0.69      0.69 o
   7  12   3        0.62        1.19      0.84 o
   8  12   3       18.45       20.81      2.78 o
   9  12   3        7.71        8.71      1.10 o
  10  12   3        1.53        1.12      1.02 o
  11  12   3        0.63        0.75      1.23 o
   1  13   3        0.26        0.64      1.43 o
   2  13   3        1.26        0.79      1.37 o
   3  13   3        6.16        7.33      1.32 o
   4  13   3        5.75        8.98      1.36 o
   5  13   3        0.17        0.57      0.93 o
   6  13   3        0.32        0.37      0.91 o
   7  13   3        1.47        2.61      0.98 o
   8  13   3        0.19        0.14      0.86 o
   9  13   3        0.00       -0.40      1.07 o
  -6 -12   4        0.04       -0.47      1.29 o
  -5 -12   4        0.79        1.42      0.91 o
  -4 -12   4        0.32       -0.33      1.29 o
  -3 -12   4        0.04       -1.23      1.23 o
  -8 -11   4        0.75       -0.35      1.05 o
  -7 -11   4        0.00       -0.58      0.78 o
  -6 -11   4        1.75        3.11      0.99 o
  -5 -11   4        5.36        2.66      0.96 o
  -4 -11   4        0.04       -0.65      0.83 o
  -3 -11   4        3.45        2.88      1.49 o
  -2 -11   4        4.66        5.38      1.21 o
  -1 -11   4        1.81        1.54      1.26 o
   0 -11   4        0.01        1.99      1.44 o
   1 -11   4        0.01       -1.29      1.29 o
  -9 -10   4        0.43       -0.19      0.65 o
  -8 -10   4        7.16        6.81      1.05 o
  -7 -10   4        0.02        0.05      0.79 o
  -6 -10   4        4.88        5.99      2.33 o
  -5 -10   4        6.40        9.29      1.21 o
  -4 -10   4        4.42        6.45      1.11 o
  -3 -10   4        5.47        5.52      0.85 o
  -2 -10   4        5.33        5.22      1.04 o
  -1 -10   4       15.39       18.85      1.29 o
   0 -10   4        0.80        0.19      0.79 o
   1 -10   4        0.05       -0.23      0.82 o
   2 -10   4        0.15        0.86      0.96 o
 -10  -9   4        6.69       10.08      0.97 o
  -9  -9   4        1.36        0.80      0.56 o
  -8  -9   4        0.13        0.48      0.57 o
  -7  -9   4       10.82       11.46      0.97 o
  -6  -9   4       22.23       27.72      2.51 o
  -5  -9   4        5.68        3.12      0.86 o
  -4  -9   4        6.49        7.92      1.07 o
  -3  -9   4        5.16        4.30      0.71 o
  -2  -9   4        1.42        1.33      0.53 o
  -1  -9   4        1.12        1.27      0.53 o
   0  -9   4        1.47        1.72      0.94 o
   1  -9   4        0.00       -0.39      0.66 o
   2  -9   4        1.59        1.38      0.73 o
   3  -9   4        0.35       -0.12      0.67 o
   4  -9   4        2.23        2.93      0.81 o
 -11  -8   4        5.43        5.47      1.51 o
 -10  -8   4        2.36        1.24      0.81 o
  -9  -8   4        2.73        2.56      0.54 o
  -8  -8   4        3.89        4.49      0.65 o
  -7  -8   4        8.19       13.40      0.82 o
  -6  -8   4        3.23        3.28      0.53 o
  -5  -8   4       17.12       11.58      0.71 o
  -4  -8   4       51.13       55.83      1.43 o
  -3  -8   4        1.48        1.21      0.36 o
  -2  -8   4        0.22        0.62      0.44 o
  -1  -8   4       30.85       31.09      1.47 o
   0  -8   4        0.13       -0.43      0.43 o
   1  -8   4        1.62        1.50      0.70 o
   2  -8   4        8.50        8.89      1.09 o
   3  -8   4       12.97       12.40      1.06 o
   4  -8   4        4.95        4.13      0.79 o
   5  -8   4        0.01       -0.60      0.60 o
 -11  -7   4        0.74        0.99      0.68 o
 -10  -7   4        1.08        2.32      0.40 o
  -9  -7   4        2.84        4.29      0.55 o
  -8  -7   4        0.85       -0.25      0.40 o
  -7  -7   4        3.00        1.06      0.40 o
  -6  -7   4       21.77       15.56      0.76 o
  -5  -7   4       38.60       33.74      1.25 o
  -4  -7   4        0.03       -0.23      0.28 o
  -3  -7   4       61.95       69.76      1.31 o
  -2  -7   4       22.31       27.53      0.77 o
  -1  -7   4        1.25        2.98      0.52 o
   0  -7   4       16.76       19.69      0.90 o
   1  -7   4       21.41       22.29      1.15 o
   2  -7   4       94.72       86.24      2.85 o
   3  -7   4        4.77        4.99      1.34 o
   4  -7   4        1.24        0.83      0.61 o
   5  -7   4        0.01       -0.48      0.48 o
   6  -7   4        0.77        1.08      0.60 o
 -11  -6   4        3.16        4.96      0.80 o
 -10  -6   4        1.09        1.66      0.61 o
  -9  -6   4        3.53        3.98      0.58 o
  -8  -6   4        2.23        0.90      0.39 o
  -7  -6   4        1.32        1.86      0.43 o
  -6  -6   4        3.30        2.22      0.41 o
  -5  -6   4        0.62        0.16      0.36 o
  -4  -6   4       55.13       50.20      1.03 o
  -3  -6   4      364.42      344.33      4.54 o
  -2  -6   4       24.00       24.11      0.76 o
  -1  -6   4       64.47       70.80      1.50 o
   0  -6   4        2.36        0.80      0.38 o
   1  -6   4        4.61        3.12      0.46 o
   2  -6   4       58.73       59.73      1.77 o
   3  -6   4        2.36        2.81      0.60 o
   4  -6   4        1.12        1.57      0.56 o
   5  -6   4        0.52        0.98      0.56 o
   6  -6   4        1.77        1.59      0.61 o
   7  -6   4        0.70        0.78      0.55 o
 -11  -5   4        4.63        5.71      0.76 o
 -10  -5   4        3.80        3.43      0.67 o
  -9  -5   4       24.95       28.42      2.57 o
  -8  -5   4        2.81        4.73      0.81 o
  -7  -5   4       21.43       15.12      0.75 o
  -6  -5   4        0.02        0.06      0.26 o
  -5  -5   4        0.23        0.26      0.24 o
  -4  -5   4      321.99      311.41      3.94 o
  -3  -5   4       57.96       48.55      0.97 o
  -2  -5   4        4.83        6.19      0.35 o
  -1  -5   4       32.60       36.08      0.76 o
   0  -5   4       25.28       27.45      0.79 o
   1  -5   4        0.37        0.55      0.26 o
   2  -5   4       64.23       66.60      1.53 o
   3  -5   4      157.94      162.09      3.46 o
   4  -5   4       22.50       22.09      1.06 o
   5  -5   4        4.32        4.93      0.89 o
   6  -5   4        2.29        2.41      0.59 o
   7  -5   4        5.20        5.26      0.67 o
   8  -5   4        0.41        0.94      1.91 o
 -11  -4   4       14.25       15.11      1.94 o
 -10  -4   4        6.48        9.98      1.08 o
  -9  -4   4        1.99        1.96      0.54 o
  -8  -4   4       19.57       16.23      0.54 o
  -7  -4   4        0.09        0.44      0.30 o
  -6  -4   4      234.78      202.54      3.83 o
  -5  -4   4        1.57        0.73      0.16 o
  -4  -4   4      136.65      145.68      1.64 o
  -3  -4   4        0.63        1.12      0.25 o
  -2  -4   4        9.74       11.42      0.50 o
  -1  -4   4      442.42      466.28      5.58 o
   0  -4   4       98.63      110.63      1.66 o
   1  -4   4       41.69       40.94      1.15 o
   2  -4   4       48.83       45.52      0.92 o
   3  -4   4       13.40       12.55      0.51 o
   4  -4   4       15.54       13.65      0.91 o
   5  -4   4       12.60       11.57      0.75 o
   6  -4   4        1.88        3.12      0.51 o
   7  -4   4       18.17       17.18      0.91 o
   8  -4   4        0.97        0.07      0.73 o
   9  -4   4        0.16        0.48      0.79 o
 -11  -3   4        0.91        1.69      0.44 o
 -10  -3   4        4.39        5.60      0.62 o
  -9  -3   4        8.28        8.84      0.65 o
  -8  -3   4        0.00        0.06      0.31 o
  -7  -3   4       13.53       11.85      0.43 o
  -6  -3   4        8.87        5.74      0.33 o
  -5  -3   4       15.77       18.63      0.38 o
  -4  -3   4       13.42       15.72      0.39 o
  -3  -3   4       35.46       40.51      0.61 o
  -2  -3   4      158.25      174.81      1.86 o
  -1  -3   4        0.31        0.56      0.16 o
   0  -3   4        5.61        3.29      0.18 o
   1  -3   4        7.51        8.17      0.34 o
   2  -3   4       45.38       43.59      0.72 o
   3  -3   4      499.09      512.29      5.03 o
   4  -3   4        7.35        8.79      0.35 o
   5  -3   4       46.05       44.50      1.17 o
   6  -3   4        3.30        3.35      0.47 o
   7  -3   4        0.76        0.08      0.33 o
   8  -3   4       13.25       11.63      1.09 o
   9  -3   4        0.22       -0.11      0.70 o
  10  -3   4        1.61        4.09      0.85 o
 -11  -2   4        0.03       -0.33      0.61 o
 -10  -2   4        0.06        0.12      0.46 o
  -9  -2   4        0.21        0.19      0.30 o
  -8  -2   4        5.43        4.22      0.43 o
  -7  -2   4        1.15        0.36      0.33 o
  -6  -2   4      157.75      171.88      2.79 o
  -5  -2   4       35.39       39.26      0.65 o
  -4  -2   4       30.99       41.05      0.56 o
  -3  -2   4        8.63       12.80      0.29 o
  -2  -2   4      287.11      340.15      3.21 o
  -1  -2   4     2066.94     2294.10     24.29 o
   0  -2   4      774.16      771.17      9.03 o
   1  -2   4      531.99      514.01      5.47 o
   2  -2   4      519.07      511.41      4.92 o
   3  -2   4       20.45       29.85      0.53 o
   4  -2   4       11.36        9.30      0.29 o
   5  -2   4        4.82        5.18      0.32 o
   6  -2   4      142.36      134.35      2.10 o
   7  -2   4        3.37        3.77      0.28 o
   8  -2   4        1.41        0.90      1.10 o
   9  -2   4       16.12       21.21      1.30 o
  10  -2   4        0.03       -0.55      0.78 o
 -11  -1   4        0.19        0.29      0.64 o
 -10  -1   4        0.43        0.58      0.69 o
  -9  -1   4        0.23        0.49      0.30 o
  -8  -1   4       37.12       39.87      1.10 o
  -7  -1   4      400.37      382.17      6.58 o
  -6  -1   4      131.13      124.34      1.66 o
  -5  -1   4      129.18      127.17      1.57 o
  -4  -1   4      127.18      146.73      1.45 o
  -3  -1   4        3.34        3.70      0.18 o
  -2  -1   4       18.54       13.65      0.28 o
  -1  -1   4      522.85      511.79      4.63 o
   0  -1   4      320.78      339.88      3.15 o
   1  -1   4      130.43      106.20      1.35 o
   2  -1   4       12.23       11.26      0.29 o
   3  -1   4        8.23        7.83      0.25 o
   4  -1   4      191.96      199.17      2.18 o
   5  -1   4       33.03       31.70      0.52 o
   6  -1   4       11.50       11.10      0.39 o
   7  -1   4       10.44        8.83      0.61 o
   8  -1   4       55.07       55.29      1.49 o
   9  -1   4        2.17        3.14      0.49 o
  10  -1   4        0.01        0.75      0.53 o
  11  -1   4        0.45        0.64      1.28 o
 -10   0   4        0.18        0.99      0.39 o
  -9   0   4        0.31        0.32      0.31 o
  -8   0   4        3.65        3.59      0.34 o
  -7   0   4        0.03        0.37      0.30 o
  -6   0   4       21.54       20.37      0.43 o
  -5   0   4      203.46      198.06      2.18 o
  -4   0   4       64.55       61.83      0.80 o
  -3   0   4      242.51      271.37      2.85 o
  -2   0   4       43.92       43.27      0.57 o
  -1   0   4       18.43       13.98      0.27 o
   0   0   4     2297.64     2293.77     19.32 o
   1   0   4     1871.02     1957.99     17.32 o
   2   0   4      376.11      355.40      3.26 o
   3   0   4      112.46      139.29      1.45 o
   4   0   4       55.78       64.63      0.83 o
   5   0   4      258.09      266.75      3.03 o
   6   0   4      109.69      106.28      1.61 o
   7   0   4       65.54       55.56      1.46 o
   8   0   4        3.01        3.40      0.39 o
   9   0   4       28.21       29.75      0.98 o
  10   0   4        0.64        0.50      0.59 o
  11   0   4        0.03        0.53      1.36 o
 -10   1   4        4.91        5.09      0.73 o
  -9   1   4       11.18       15.53      1.21 o
  -8   1   4        0.03        0.23      0.29 o
  -7   1   4       17.13       16.15      0.67 o
  -6   1   4       85.61       79.18      1.17 o
  -5   1   4       62.44       59.40      0.88 o
  -4   1   4        0.60        0.17      0.11 o
  -3   1   4      123.61      120.56      1.30 o
  -2   1   4        1.33        1.82      0.19 o
  -1   1   4       73.15       89.02      1.00 o
   0   1   4       91.25       94.46      0.99 o
   1   1   4      336.58      328.18      3.04 o
   2   1   4     1285.68     1293.49     12.90 o
   3   1   4     1271.95     1376.00     12.83 o
   4   1   4     2246.91     2245.59     21.85 o
   5   1   4       33.54       48.34      0.63 o
   6   1   4        2.63        1.54      0.21 o
   7   1   4        2.19        3.45      0.26 o
   8   1   4        0.03        0.35      0.21 o
   9   1   4        2.93        1.43      0.31 o
  10   1   4        3.25        3.29      0.42 o
  11   1   4        5.96        7.21      0.70 o
  12   1   4        1.96        2.03      0.92 o
 -10   2   4        1.83        1.61      0.53 o
  -9   2   4        2.22        3.14      0.69 o
  -8   2   4        1.67        2.45      0.62 o
  -7   2   4       41.44       40.76      1.28 o
  -6   2   4        2.72        2.14      0.26 o
  -5   2   4        5.75        6.11      0.29 o
  -4   2   4      183.82      188.88      2.11 o
  -3   2   4       28.23       35.32      0.50 o
  -2   2   4       97.82       92.84      1.00 o
  -1   2   4      183.43      191.17      1.85 o
   0   2   4        0.32        0.03      0.09 o
   1   2   4       72.34       67.64      0.85 o
   2   2   4      169.99      174.86      2.02 o
   3   2   4      331.27      296.89      3.28 o
   4   2   4     1599.47     1684.59     17.75 o
   5   2   4      963.15     1014.21      9.51 o
   6   2   4      431.11      399.29      5.22 o
   7   2   4       24.74       26.62      0.80 o
   8   2   4       26.15       23.20      0.73 o
   9   2   4        0.37        0.86      0.56 o
  10   2   4        0.70        0.15      0.31 o
  11   2   4        0.08        2.62      1.32 o
  12   2   4        0.07        0.48      0.30 o
  -9   3   4        0.08        0.68      0.62 o
  -8   3   4        0.86        1.07      1.00 o
  -7   3   4        0.03       -0.38      0.55 o
  -6   3   4        0.41        1.50      0.34 o
  -5   3   4        0.71        1.38      0.26 o
  -4   3   4        1.76        1.76      0.22 o
  -3   3   4       10.73        9.93      0.33 o
  -2   3   4      225.83      233.77      2.55 o
  -1   3   4      103.65      123.16      1.36 o
   0   3   4        0.62        0.19      0.10 o
   1   3   4       22.52       26.89      0.50 o
   2   3   4        0.12        0.15      0.13 o
   3   3   4       16.93       15.76      0.35 o
   4   3   4       46.25       57.08      0.80 o
   5   3   4      157.31      145.16      1.61 o
   6   3   4       39.47       37.97      0.64 o
   7   3   4      135.08      129.21      1.92 o
   8   3   4       28.46       29.27      0.81 o
   9   3   4        0.45        0.39      0.20 o
  10   3   4        3.64        2.59      0.53 o
  11   3   4        4.24        4.38      1.43 o
  12   3   4        0.47        0.29      0.31 o
  13   3   4        0.48       -0.30      1.58 o
  -9   4   4        0.58        1.33      0.91 o
  -8   4   4        0.04        0.30      0.63 o
  -7   4   4       32.62       31.51      1.84 o
  -6   4   4       43.60       43.63      1.34 o
  -5   4   4        0.12        0.47      0.39 o
  -4   4   4       33.72       34.19      1.14 o
  -3   4   4       55.41       51.42      0.85 o
  -2   4   4       27.40       31.45      0.62 o
  -1   4   4      445.33      470.80      4.63 o
   0   4   4      720.62      800.77      8.62 o
   1   4   4      241.01      245.53      3.08 o
   2   4   4      108.76      117.01      1.61 o
   3   4   4       55.70       68.52      1.14 o
   4   4   4      505.05      508.99      6.02 o
   5   4   4      197.54      204.10      2.37 o
   6   4   4      281.63      278.26      3.76 o
   7   4   4        0.14       -0.49      0.49 o
   8   4   4       27.41       25.03      0.63 o
   9   4   4        0.40        0.30      0.24 o
  10   4   4       10.59       11.70      0.55 o
  11   4   4       29.79       31.57      1.71 o
  12   4   4        4.39        4.98      0.58 o
  13   4   4        0.61        0.91      0.43 o
  -8   5   4        0.84        1.28      0.71 o
  -7   5   4        3.11        3.12      0.48 o
  -6   5   4        4.55        4.62      0.61 o
  -5   5   4       18.34       19.63      1.24 o
  -4   5   4        0.00       -0.62      0.62 o
  -3   5   4       55.12       52.60      1.64 o
  -2   5   4       88.02       85.93      1.19 o
  -1   5   4      256.38      252.68      2.82 o
   0   5   4      356.74      351.47      4.03 o
   1   5   4     1412.17     1380.56     14.80 o
   2   5   4        0.97       -0.10      0.18 o
   3   5   4     1351.53     1417.84     15.15 o
   4   5   4        0.12        0.72      0.22 o
   5   5   4        6.56        6.78      0.27 o
   6   5   4       10.87        8.13      0.30 o
   7   5   4        1.02        1.86      0.28 o
   8   5   4        6.65        4.91      0.33 o
   9   5   4        3.21        1.65      0.34 o
  10   5   4        0.70        0.56      0.31 o
  11   5   4        0.20        0.74      0.33 o
  12   5   4        0.22        0.32      0.49 o
  13   5   4        0.10        0.40      0.52 o
  -7   6   4        6.34        9.07      0.72 o
  -6   6   4        6.38        5.56      0.68 o
  -5   6   4       25.45       30.16      1.61 o
  -4   6   4        1.25        0.73      0.63 o
  -3   6   4        1.10        0.28      0.41 o
  -2   6   4      154.45      145.25      2.60 o
  -1   6   4      440.36      440.53      5.47 o
   0   6   4       41.09       44.91      0.78 o
   1   6   4        8.86        5.09      0.32 o
   2   6   4       21.40       26.13      0.66 o
   3   6   4      113.38      120.09      1.76 o
   4   6   4      110.51      120.44      1.62 o
   5   6   4        1.20        2.09      0.20 o
   6   6   4        2.81        2.42      0.23 o
   7   6   4      143.36      138.61      2.12 o
   8   6   4      121.33      115.06      2.59 o
   9   6   4       17.77       18.10      1.15 o
  10   6   4        0.02       -0.35      0.35 o
  11   6   4        5.65        5.63      0.90 o
  12   6   4       24.24       26.12      1.01 o
  13   6   4        0.82        1.19      0.64 o
  -7   7   4        0.31       -0.19      0.58 o
  -6   7   4        0.02        0.25      0.78 o
  -5   7   4        9.89        8.01      1.64 o
  -4   7   4        7.05        7.31      0.95 o
  -3   7   4        6.97        8.32      1.31 o
  -2   7   4        6.61        6.15      0.60 o
  -1   7   4       47.10       50.60      1.05 o
   0   7   4      110.75      103.53      1.67 o
   1   7   4        3.97        4.31      0.37 o
   2   7   4      273.03      280.74      4.06 o
   3   7   4       80.77       82.04      1.39 o
   4   7   4        2.23        0.81      0.29 o
   5   7   4        0.38        0.24      0.21 o
   6   7   4       88.81       92.87      1.49 o
   7   7   4      126.20      127.79      2.34 o
   8   7   4        2.01        2.41      0.41 o
   9   7   4       38.85       45.57      1.13 o
  10   7   4        2.45        3.85      0.54 o
  11   7   4        0.52        0.27      0.56 o
  12   7   4        0.15        0.21      0.77 o
  13   7   4        1.19        0.23      0.69 o
  -6   8   4        1.42        3.49      1.43 o
  -5   8   4        6.30        9.69      1.22 o
  -4   8   4        5.68        9.30      1.13 o
  -3   8   4        3.15        2.48      0.78 o
  -2   8   4       45.90       46.09      1.76 o
  -1   8   4        2.64        4.11      0.49 o
   0   8   4        4.35        2.37      0.37 o
   1   8   4        1.34        0.00      0.33 o
   2   8   4       18.28       19.83      0.69 o
   3   8   4       51.95       47.77      1.05 o
   4   8   4        2.05        2.16      0.33 o
   5   8   4        9.41        7.62      0.46 o
   6   8   4        0.65        1.53      0.39 o
   7   8   4        0.71        0.01      0.37 o
   8   8   4        5.83        5.69      0.54 o
   9   8   4       62.01       63.63      1.50 o
  10   8   4        8.52        8.42      0.68 o
  11   8   4        5.82        6.59      0.77 o
  12   8   4        0.09        0.64      0.50 o
  13   8   4        0.16        0.18      0.58 o
  -4   9   4        1.10        0.21      0.82 o
  -3   9   4        3.75        3.97      0.94 o
  -2   9   4       16.83       16.08      0.98 o
  -1   9   4        1.13        0.67      0.50 o
   0   9   4        0.15        0.58      0.40 o
   1   9   4       12.06       14.14      0.87 o
   2   9   4        7.81        9.85      0.62 o
   3   9   4       17.96       13.95      0.69 o
   4   9   4       30.96       28.09      0.85 o
   5   9   4       44.70       42.44      1.02 o
   6   9   4       12.52        9.84      0.76 o
   7   9   4       30.62       36.00      1.16 o
   8   9   4        0.22        0.14      0.37 o
   9   9   4       26.16       23.53      0.94 o
  10   9   4        0.08       -0.05      0.39 o
  11   9   4        0.27       -0.06      0.29 o
  12   9   4        0.50       -0.35      0.58 o
  -3  10   4        2.36        2.10      1.46 o
  -2  10   4        0.93        0.76      0.79 o
  -1  10   4        1.34        1.11      0.62 o
   0  10   4        0.23       -0.44      0.44 o
   1  10   4       18.46       17.74      0.83 o
   2  10   4        3.24        1.46      0.48 o
   3  10   4        0.01        0.17      0.40 o
   4  10   4        0.50        0.20      0.39 o
   5  10   4        4.65        6.58      0.58 o
   6  10   4        8.66       11.30      0.89 o
   7  10   4        0.07        0.52      0.42 o
   8  10   4        8.05        8.75      1.12 o
   9  10   4        0.03        0.08      0.48 o
  10  10   4        0.69        1.46      0.53 o
  11  10   4        1.58       -0.16      0.41 o
  12  10   4        0.01       -0.05      0.63 o
  -2  11   4        0.00        1.11      1.31 o
  -1  11   4        0.04       -0.25      0.83 o
   0  11   4        0.04       -0.50      0.58 o
   1  11   4        0.14       -0.16      0.61 o
   2  11   4        0.45        1.02      0.54 o
   3  11   4        3.62        1.89      0.51 o
   4  11   4        1.76        2.43      0.70 o
   5  11   4        1.78        1.65      0.64 o
   6  11   4        0.03       -0.54      0.58 o
   7  11   4       14.74       14.91      1.01 o
   8  11   4        5.41        5.71      0.77 o
   9  11   4        3.95        5.11      0.76 o
  10  11   4        2.11        2.01      0.59 o
  11  11   4        0.01       -0.47      0.47 o
  12  11   4        1.21        0.94      1.05 o
  -1  12   4        0.02        0.84      1.42 o
   0  12   4        1.99        2.09      0.97 o
   1  12   4        0.52        0.26      0.70 o
   2  12   4       21.86       23.04      1.42 o
   3  12   4        9.83       11.53      1.19 o
   4  12   4        0.68        0.91      0.59 o
   5  12   4        2.19        2.43      0.79 o
   6  12   4        0.63        1.26      0.90 o
   7  12   4        1.75        1.26      0.83 o
   8  12   4        1.92        2.24      0.91 o
   9  12   4        0.36       -0.44      0.74 o
  10  12   4        0.62        0.68      0.61 o
  11  12   4        0.06        0.87      0.64 o
   1  13   4        0.09       -0.39      2.31 o
   2  13   4        0.24       -0.38      0.92 o
   3  13   4        3.57        3.32      1.16 o
   4  13   4       17.08       24.57      4.58 o
   5  13   4        0.01        0.08      0.95 o
   6  13   4        0.32       -0.82      0.82 o
   7  13   4        0.01       -0.19      0.80 o
   8  13   4        0.51       -0.39      0.83 o
   9  13   4        0.29        0.99      0.95 o
   6  14   4        0.17       -1.04      1.04 o
  -7 -11   5        0.78       -0.29      1.25 o
  -6 -11   5        0.29       -0.38      0.85 o
  -5 -11   5        4.34        4.07      1.11 o
  -4 -11   5        0.98        1.58      0.96 o
  -3 -11   5        0.88        1.93      1.32 o
  -2 -11   5        1.20        3.29      2.12 o
  -1 -11   5        0.29        0.91      1.25 o
   0 -11   5        0.34       -0.24      1.19 o
  -8 -10   5        2.71        2.62      0.86 o
  -7 -10   5        2.46        3.22      1.14 o
  -6 -10   5        0.03       -0.95      1.78 o
  -5 -10   5        0.02        0.49      0.79 o
  -4 -10   5        0.58        0.82      0.82 o
  -3 -10   5        0.39       -0.19      1.84 o
  -2 -10   5        0.87        0.53      1.45 o
  -1 -10   5        3.08        3.98      1.02 o
   0 -10   5        0.41        1.17      0.86 o
   1 -10   5        0.93        0.15      0.84 o
   2 -10   5        0.32        0.71      0.75 o
  -9  -9   5        7.59        8.99      0.91 o
  -8  -9   5        0.56        1.04      0.62 o
  -7  -9   5        7.77        6.93      1.07 o
  -6  -9   5        3.38        2.51      0.86 o
  -5  -9   5        1.63        3.41      0.93 o
  -4  -9   5        0.34       -0.57      1.07 o
  -3  -9   5        0.00        0.12      0.57 o
  -2  -9   5        2.39        1.77      0.59 o
  -1  -9   5        3.12        2.34      0.68 o
   0  -9   5        0.44        1.00      0.76 o
   1  -9   5        0.04        0.30      0.80 o
   2  -9   5        0.83        1.31      0.73 o
   3  -9   5        0.27        1.18      0.75 o
   4  -9   5        0.02        0.29      0.86 o
 -10  -8   5       16.11       15.95      1.10 o
  -9  -8   5        8.42       10.37      0.87 o
  -8  -8   5        8.38        9.72      0.86 o
  -7  -8   5        7.68        7.19      0.79 o
  -6  -8   5       24.38       27.42      1.31 o
  -5  -8   5        1.90        1.27      0.58 o
  -4  -8   5        0.22        1.99      0.75 o
  -3  -8   5        0.13        0.51      0.52 o
  -2  -8   5       10.06       10.02      0.75 o
  -1  -8   5        0.02       -0.04      0.47 o
   0  -8   5        5.36        4.15      1.12 o
   1  -8   5        0.15        0.83      0.71 o
   2  -8   5        0.98        0.36      0.77 o
   3  -8   5        0.02        0.32      0.66 o
   4  -8   5        1.73        1.82      0.76 o
   5  -8   5        1.45        2.61      1.20 o
 -10  -7   5       36.08       43.93      1.38 o
  -9  -7   5        0.43        0.87      0.47 o
  -8  -7   5        2.98        3.41      0.59 o
  -7  -7   5        9.51        9.32      1.19 o
  -6  -7   5        0.04       -0.04      0.45 o
  -5  -7   5        1.77        3.49      0.49 o
  -4  -7   5       28.68       21.55      0.79 o
  -3  -7   5       14.68       12.38      0.55 o
  -2  -7   5        5.52        4.89      0.57 o
  -1  -7   5      100.45      101.97      2.25 o
   0  -7   5       21.44       19.59      0.93 o
   1  -7   5       34.83       36.09      1.45 o
   2  -7   5        2.78        2.10      0.75 o
   3  -7   5       18.58       21.00      1.22 o
   4  -7   5        4.53        2.78      0.71 o
   5  -7   5        0.05        0.18      0.57 o
   6  -7   5        0.71        1.08      0.66 o
 -11  -6   5        1.58        1.98      0.93 o
 -10  -6   5        0.72        1.63      1.04 o
  -9  -6   5        0.77        0.55      0.37 o
  -8  -6   5       13.92       17.54      0.92 o
  -7  -6   5        0.66        2.31      0.33 o
  -6  -6   5        0.01        0.68      0.43 o
  -5  -6   5      204.03      205.86      3.52 o
  -4  -6   5      100.54       83.77      1.61 o
  -3  -6   5        8.50        6.51      0.42 o
  -2  -6   5       19.65       20.30      0.63 o
  -1  -6   5      362.05      338.63      4.32 o
   0  -6   5      189.28      184.71      3.34 o
   1  -6   5        0.39       -0.04      0.39 o
   2  -6   5        7.30        6.37      0.71 o
   3  -6   5        0.99        1.68      0.57 o
   4  -6   5       18.26       19.03      1.30 o
   5  -6   5        4.91        4.31      0.70 o
   6  -6   5        1.45        1.54      0.61 o
   7  -6   5        1.51        2.24      0.65 o
 -11  -5   5        1.42        1.23      1.38 o
 -10  -5   5        5.05        3.50      0.97 o
  -9  -5   5        0.65        0.65      0.30 o
  -8  -5   5        0.87        0.35      0.36 o
  -7  -5   5       25.56       25.89      1.04 o
  -6  -5   5       98.81       92.79      2.23 o
  -5  -5   5       19.82       27.64      1.12 o
  -4  -5   5       39.61       37.19      0.97 o
  -3  -5   5        3.00        2.94      0.30 o
  -2  -5   5       20.34       19.87      0.58 o
  -1  -5   5      397.25      392.15      4.85 o
   0  -5   5       44.76       47.44      1.11 o
   1  -5   5        0.95        0.79      0.35 o
   2  -5   5       48.88       44.68      1.26 o
   3  -5   5       49.13       50.63      1.60 o
   4  -5   5        1.66        1.55      0.52 o
   5  -5   5        4.98        5.11      0.68 o
   6  -5   5       20.58       20.70      1.12 o
   7  -5   5        1.06        1.67      0.89 o
   8  -5   5        0.07       -0.83      0.83 o
 -11  -4   5        1.87        2.62      0.63 o
 -10  -4   5        9.54       12.86      0.97 o
  -9  -4   5        1.50        2.30      0.60 o
  -8  -4   5       23.10       20.62      0.82 o
  -7  -4   5        1.21        0.56      0.58 o
  -6  -4   5       46.29       35.79      0.87 o
  -5  -4   5       48.05       44.91      1.33 o
  -4  -4   5      132.32      117.03      1.99 o
  -3  -4   5      105.68       87.78      1.43 o
  -2  -4   5      210.89      206.36      2.51 o
  -1  -4   5       13.43       12.56      0.38 o
   0  -4   5        0.36        0.41      0.17 o
   1  -4   5        5.59        4.10      0.33 o
   2  -4   5       44.09       41.40      0.91 o
   3  -4   5      207.49      202.35      2.96 o
   4  -4   5        0.10        0.22      0.52 o
   5  -4   5        4.38        5.23      0.74 o
   6  -4   5        0.30       -0.13      0.44 o
   7  -4   5       10.35       10.95      1.12 o
   8  -4   5        1.64        1.50      0.58 o
   9  -4   5       12.92       11.72      1.28 o
 -11  -3   5        5.55        6.93      1.26 o
 -10  -3   5       12.00       13.42      1.35 o
  -9  -3   5        3.51        5.23      0.66 o
  -8  -3   5        6.35        7.16      0.77 o
  -7  -3   5        6.76        4.53      0.38 o
  -6  -3   5       16.04       14.93      0.62 o
  -5  -3   5       51.30       49.33      0.89 o
  -4  -3   5        9.44       11.97      0.35 o
  -3  -3   5      174.28      157.73      1.85 o
  -2  -3   5      114.00      136.93      1.93 o
  -1  -3   5        1.42        3.59      0.28 o
   0  -3   5      303.65      298.73      3.99 o
   1  -3   5        0.23        0.00      0.17 o
   2  -3   5        4.59        3.32      0.23 o
   3  -3   5       93.09       98.25      1.30 o
   4  -3   5        2.13        1.26      0.27 o
   5  -3   5       85.33       86.91      1.76 o
   6  -3   5        0.01       -0.26      0.38 o
   7  -3   5       11.89       10.92      0.75 o
   8  -3   5        0.14        0.52      0.68 o
   9  -3   5        9.53       11.05      1.20 o
  10  -3   5        3.98        7.14      1.02 o
 -10  -2   5        0.02        0.40      0.47 o
  -9  -2   5        0.66        0.84      0.47 o
  -8  -2   5       21.17       18.87      0.94 o
  -7  -2   5       12.49       11.49      0.52 o
  -6  -2   5       25.09       25.06      0.66 o
  -5  -2   5      180.30      164.12      1.88 o
  -4  -2   5       60.90       64.22      0.85 o
  -3  -2   5      360.84      352.56      3.32 o
  -2  -2   5      252.93      276.63      2.65 o
  -1  -2   5       62.39       68.41      1.04 o
   0  -2   5      140.23      164.40      2.04 o
   1  -2   5       72.80       84.29      1.41 o
   2  -2   5      199.88      216.42      2.25 o
   3  -2   5       66.43       71.48      0.98 o
   4  -2   5      443.11      432.17      4.55 o
   5  -2   5      101.46       87.36      1.39 o
   6  -2   5        0.24       -0.03      0.28 o
   7  -2   5        2.20        1.54      0.62 o
   8  -2   5        1.23        2.49      1.27 o
   9  -2   5        1.72        1.39      1.00 o
  10  -2   5        5.70        5.94      0.93 o
 -10  -1   5       10.84       11.56      0.80 o
  -9  -1   5        5.20        6.35      0.76 o
  -8  -1   5       31.75       32.22      1.05 o
  -7  -1   5        2.57        2.89      0.52 o
  -6  -1   5      303.19      297.37      4.98 o
  -5  -1   5       44.58       42.45      0.87 o
  -4  -1   5      358.38      382.89      3.39 o
  -3  -1   5      423.56      401.51      3.72 o
  -2  -1   5      327.33      328.55      3.08 o
  -1  -1   5       10.95        7.88      0.31 o
   0  -1   5       84.27      103.53      1.23 o
   1  -1   5      565.09      595.66      7.05 o
   2  -1   5       81.63       78.53      1.03 o
   3  -1   5      152.60      150.62      1.63 o
   4  -1   5      170.26      176.26      2.03 o
   5  -1   5        1.38        1.66      0.24 o
   6  -1   5        1.47        0.86      0.26 o
   7  -1   5       14.10       13.95      0.56 o
   8  -1   5        0.48       -0.25      0.37 o
   9  -1   5       10.47       11.81      1.00 o
  10  -1   5        0.75        0.75      0.80 o
  11  -1   5        0.04        0.87      0.55 o
 -10   0   5        6.19        6.85      0.68 o
  -9   0   5        8.69        8.09      0.72 o
  -8   0   5        5.03        4.51      0.60 o
  -7   0   5        1.62        1.21      0.34 o
  -6   0   5      163.06      160.20      2.13 o
  -5   0   5      421.58      396.92      4.80 o
  -4   0   5      144.12      133.37      1.43 o
  -3   0   5       66.43       64.31      0.86 o
  -2   0   5       70.60       73.26      0.85 o
  -1   0   5       52.17       52.29      0.83 o
   0   0   5      922.65     1010.53      9.56 o
   1   0   5       32.60       32.36      0.48 o
   2   0   5       77.75       91.71      0.94 o
   3   0   5     1208.70     1255.17     11.76 o
   4   0   5      104.16      120.29      1.34 o
   5   0   5      565.29      562.07      5.73 o
   6   0   5       33.09       33.16      0.75 o
   7   0   5        9.61        6.99      0.35 o
   8   0   5       41.90       41.54      1.23 o
   9   0   5        1.16        0.67      0.38 o
  10   0   5        2.60        3.32      0.87 o
  11   0   5        7.20        8.22      0.73 o
 -10   1   5        2.04        3.64      0.73 o
  -9   1   5        0.01       -0.06      0.45 o
  -8   1   5       11.57       11.22      0.82 o
  -7   1   5       71.15       64.33      1.45 o
  -6   1   5       45.97       43.64      0.82 o
  -5   1   5        2.16        1.46      0.20 o
  -4   1   5      166.51      174.70      1.94 o
  -3   1   5      250.63      231.21      2.60 o
  -2   1   5        4.07        5.07      0.20 o
  -1   1   5       81.78       96.75      1.11 o
   0   1   5     1521.01     1549.46     17.31 o
   1   1   5      117.60      114.48      1.20 o
   2   1   5        4.75        2.96      0.16 o
   3   1   5       47.13       51.30      0.67 o
   4   1   5     2454.54     2476.02     22.97 o
   5   1   5       17.70       23.04      0.39 o
   6   1   5        6.44        5.06      0.24 o
   7   1   5       44.12       32.74      1.26 o
   8   1   5        0.63        0.69      0.34 o
   9   1   5       21.24       20.57      0.80 o
  10   1   5        0.98        1.13      0.37 o
  11   1   5        2.61        3.23      0.61 o
  12   1   5        1.24        0.17      1.32 o
 -10   2   5        0.01        1.83      0.65 o
  -9   2   5        6.19        7.74      1.39 o
  -8   2   5        5.33        5.23      0.80 o
  -7   2   5       10.54       12.61      0.98 o
  -6   2   5       14.78       16.54      0.51 o
  -5   2   5        7.80        7.14      0.51 o
  -4   2   5       78.06       74.72      1.01 o
  -3   2   5      306.17      319.62      3.21 o
  -2   2   5      245.74      240.79      2.34 o
  -1   2   5     1795.85     1987.89     17.63 o
   0   2   5      120.64      135.19      1.56 o
   1   2   5      564.09      595.89      6.97 o
   2   2   5       15.38       16.28      0.34 o
   3   2   5      534.26      585.00      5.63 o
   4   2   5      734.66      797.18      7.99 o
   5   2   5       59.15       71.45      0.98 o
   6   2   5       13.42        9.44      0.28 o
   7   2   5       33.83       33.47      0.74 o
   8   2   5       31.25       29.20      0.87 o
   9   2   5       44.32       42.05      1.13 o
  10   2   5       22.86       26.00      0.87 o
  11   2   5        3.24        3.65      1.12 o
  12   2   5        2.70        2.70      0.67 o
  -9   3   5        0.30        0.53      1.07 o
  -8   3   5        2.48        2.74      0.75 o
  -7   3   5        1.47        1.60      0.67 o
  -6   3   5       21.73       25.54      0.98 o
  -5   3   5        3.10        3.21      0.37 o
  -4   3   5        7.66        6.22      0.55 o
  -3   3   5      242.53      246.77      2.72 o
  -2   3   5      193.03      212.45      2.64 o
  -1   3   5      414.85      474.00      4.64 o
   0   3   5      291.23      337.59      3.81 o
   1   3   5        0.05        0.18      0.14 o
   2   3   5      110.67      101.84      1.56 o
   3   3   5        0.03        0.52      0.13 o
   4   3   5      513.93      529.18      5.75 o
   5   3   5        0.00       -0.03      0.10 o
   6   3   5       32.99       33.77      0.70 o
   7   3   5       22.86       23.78      0.45 o
   8   3   5       50.66       45.63      0.92 o
   9   3   5        3.84        2.62      0.35 o
  10   3   5       21.43       24.28      0.88 o
  11   3   5        0.32        0.28      0.30 o
  12   3   5        0.96        0.40      0.31 o
  -9   4   5        0.02        0.08      1.31 o
  -8   4   5        0.44       -0.71      1.48 o
  -7   4   5        1.83        1.68      0.39 o
  -6   4   5       11.06       10.21      0.70 o
  -5   4   5       52.60       48.53      1.48 o
  -4   4   5       13.45        9.05      0.41 o
  -3   4   5       23.69       24.13      0.60 o
  -2   4   5        2.61        4.65      0.26 o
  -1   4   5      409.31      427.30      4.25 o
   0   4   5     1775.36     1815.43     23.54 o
   1   4   5        6.79        4.77      0.31 o
   2   4   5      450.23      449.95      5.92 o
   3   4   5      137.10      155.68      2.68 o
   4   4   5      164.84      188.68      3.25 o
   5   4   5      184.13      186.36      2.22 o
   6   4   5       74.39       62.93      0.91 o
   7   4   5       27.79       22.57      0.56 o
   8   4   5        6.62        5.19      0.33 o
   9   4   5       35.38       34.10      1.18 o
  10   4   5        2.34        1.75      0.34 o
  11   4   5        0.65        0.45      0.42 o
  12   4   5        3.94        4.54      1.14 o
  13   4   5        0.01        0.39      0.48 o
  -8   5   5        2.67        4.84      0.92 o
  -7   5   5        0.20        0.65      0.42 o
  -6   5   5        2.90        2.25      0.69 o
  -5   5   5       11.19       11.53      0.79 o
  -4   5   5        5.16        4.15      0.44 o
  -3   5   5        0.32       -0.17      0.34 o
  -2   5   5        0.92        0.93      0.25 o
  -1   5   5       12.82       10.41      0.36 o
   0   5   5        1.10        0.84      0.23 o
   1   5   5      347.92      336.56      3.87 o
   2   5   5       90.39       79.93      1.37 o
   3   5   5      162.73      178.89      2.61 o
   4   5   5       11.99       10.11      0.35 o
   5   5   5      198.71      204.79      3.54 o
   6   5   5       28.86       26.45      0.52 o
   7   5   5       72.05       71.61      1.07 o
   8   5   5        0.20       -0.15      0.17 o
   9   5   5        2.70        3.16      0.38 o
  10   5   5        3.42        2.51      0.37 o
  11   5   5        2.73        4.70      0.50 o
  12   5   5        0.03       -0.15      0.47 o
  13   5   5        1.37        1.67      0.61 o
  -7   6   5        0.11        0.01      0.47 o
  -6   6   5        9.75        9.46      0.81 o
  -5   6   5        3.99        2.99      0.77 o
  -4   6   5        7.92        5.77      1.20 o
  -3   6   5       21.43       22.13      0.94 o
  -2   6   5      115.41      113.54      2.16 o
  -1   6   5      118.02      104.36      1.79 o
   0   6   5      187.51      189.64      2.40 o
   1   6   5      111.17      123.66      1.68 o
   2   6   5       12.77       13.87      0.54 o
   3   6   5        0.82        0.51      0.22 o
   4   6   5       61.98       72.41      1.32 o
   5   6   5        3.97        3.56      0.26 o
   6   6   5      157.68      163.21      3.01 o
   7   6   5      435.39      423.91      5.64 o
   8   6   5       24.95       22.61      0.66 o
   9   6   5        0.22       -0.16      0.16 o
  10   6   5        4.28        3.96      0.49 o
  11   6   5        0.26       -0.29      0.40 o
  12   6   5        0.01        0.05      0.42 o
  13   6   5        0.40        1.45      0.65 o
  -6   7   5       34.54       41.90      1.57 o
  -5   7   5       17.45       21.97      1.45 o
  -4   7   5        0.18        0.00      0.65 o
  -3   7   5       15.43       14.39      0.83 o
  -2   7   5        0.49        0.63      0.43 o
  -1   7   5      176.14      176.02      2.76 o
   0   7   5       76.51       82.30      1.55 o
   1   7   5        6.34        7.43      0.46 o
   2   7   5      101.48       99.17      1.62 o
   3   7   5        2.12        3.10      0.36 o
   4   7   5       33.84       31.92      0.89 o
   5   7   5        5.10        4.78      0.34 o
   6   7   5       88.86       88.72      1.59 o
   7   7   5       16.59       17.24      0.75 o
   8   7   5       94.56      100.58      1.97 o
   9   7   5        3.22        2.83      0.39 o
  10   7   5       24.38       29.53      1.15 o
  11   7   5        3.61        4.32      0.61 o
  12   7   5        3.20        4.56      0.99 o
  13   7   5        0.58       -0.06      0.73 o
  -6   8   5        2.62        1.83      1.02 o
  -5   8   5        8.90       12.35      1.87 o
  -4   8   5        0.18       -0.87      0.87 o
  -3   8   5        8.54        9.05      0.76 o
  -2   8   5        5.96        6.79      0.93 o
  -1   8   5        3.41        3.37      0.55 o
   0   8   5        3.45        2.25      0.39 o
   1   8   5        2.38        2.85      0.37 o
   2   8   5       28.61       29.13      0.82 o
   3   8   5       35.96       32.24      0.85 o
   4   8   5       32.14       30.78      0.82 o
   5   8   5        6.76        5.03      0.52 o
   6   8   5        9.01        7.32      0.55 o
   7   8   5       25.03       21.68      0.89 o
   8   8   5      173.91      163.85      2.95 o
   9   8   5       86.59       88.33      1.88 o
  10   8   5        1.24        0.34      0.37 o
  11   8   5        6.78        6.95      1.26 o
  12   8   5        0.33        0.72      0.85 o
  13   8   5        0.13        1.71      0.65 o
  -4   9   5        0.17        1.84      1.39 o
  -3   9   5        1.94        2.94      1.37 o
  -2   9   5        0.16        0.46      0.69 o
  -1   9   5        2.86        3.57      0.62 o
   0   9   5        0.00       -0.35      0.35 o
   1   9   5        0.86        1.75      0.37 o
   2   9   5       13.48       14.62      0.77 o
   3   9   5        8.33        7.69      0.57 o
   4   9   5        2.25        0.37      0.33 o
   5   9   5        7.40        8.42      0.51 o
   6   9   5        6.56        6.92      0.74 o
   7   9   5       19.32       17.71      0.84 o
   8   9   5        1.65        2.33      0.47 o
   9   9   5        0.32        0.13      0.41 o
  10   9   5        8.98       10.82      0.93 o
  11   9   5        0.40        0.02      0.34 o
  12   9   5        0.14       -0.38      0.56 o
  13   9   5        1.78        4.67      0.93 o
  -3  10   5        0.52        0.96      1.28 o
  -2  10   5        0.30       -0.30      0.72 o
  -1  10   5        0.80        0.19      0.90 o
   0  10   5        8.17        8.63      1.05 o
   1  10   5        8.10        8.79      0.75 o
   2  10   5        2.75        4.16      0.62 o
   3  10   5       11.81       11.18      0.68 o
   4  10   5       31.75       29.74      1.02 o
   5  10   5       17.42       12.31      0.79 o
   6  10   5        0.79        0.89      0.55 o
   7  10   5        1.87        2.09      0.53 o
   8  10   5        0.39        1.51      0.56 o
   9  10   5        2.15        3.06      0.62 o
  10  10   5        0.07       -0.02      0.44 o
  11  10   5        5.71        5.59      0.62 o
  12  10   5        0.14       -0.25      0.62 o
  -2  11   5        2.13        1.84      1.45 o
  -1  11   5        1.66        0.65      2.09 o
   0  11   5        7.37        7.91      1.17 o
   1  11   5        3.08        3.89      0.79 o
   2  11   5        7.85        5.92      0.71 o
   3  11   5       12.73       16.09      0.85 o
   4  11   5        0.12       -0.11      0.63 o
   5  11   5        0.52        0.85      0.61 o
   6  11   5        0.92        0.59      0.72 o
   7  11   5        0.27       -0.62      0.62 o
   8  11   5        1.21        2.16      0.66 o
   9  11   5        4.17        3.65      0.83 o
  10  11   5        0.32        0.72      0.53 o
  11  11   5        0.07       -0.05      0.48 o
  12  11   5        0.60        0.76      0.62 o
   0  12   5        0.31        0.06      1.00 o
   1  12   5        3.32        2.84      1.06 o
   2  12   5        2.47        2.00      0.79 o
   3  12   5        0.02       -0.23      0.66 o
   4  12   5        0.01       -0.52      0.52 o
   5  12   5        6.07        4.58      0.80 o
   6  12   5        0.16        0.29      0.72 o
   7  12   5        0.27       -0.51      0.73 o
   8  12   5        4.52        4.61      1.03 o
   9  12   5        2.39        4.69      0.98 o
  10  12   5        2.94        3.57      0.73 o
  11  12   5        0.03        0.88      0.97 o
   1  13   5        0.19        0.12      1.42 o
   2  13   5        0.01       -1.11      1.25 o
   3  13   5       10.91       11.33      1.46 o
   4  13   5        5.87        7.22      1.32 o
   5  13   5        0.57       -0.15      0.94 o
   6  13   5        1.44        1.89      1.26 o
   7  13   5        0.65        0.35      0.85 o
   8  13   5        0.02        0.25      0.89 o
   9  13   5        1.18        2.03      1.25 o
  10  13   5        0.03        1.29      0.96 o
   5  14   5        0.00        0.05      1.25 o
   6  14   5        2.70        4.08      1.18 o
   7  14   5        0.01        1.89      1.51 o
  -5 -11   6        3.74        3.63      2.20 o
  -4 -11   6        4.21        3.89      1.18 o
  -3 -11   6        0.78        2.21      1.54 o
  -8 -10   6        0.06       -0.17      0.97 o
  -7 -10   6        0.17        0.78      1.08 o
  -6 -10   6        2.42        3.96      1.79 o
  -5 -10   6        1.55        0.10      1.07 o
  -4 -10   6        0.00        0.04      0.81 o
  -3 -10   6        2.54        3.26      1.09 o
  -2 -10   6        0.50       -0.16      0.80 o
  -1 -10   6        0.39        2.04      1.28 o
   0 -10   6        4.52        3.59      2.56 o
   1 -10   6        4.40        4.78      1.17 o
  -9  -9   6        0.80        1.29      0.87 o
  -8  -9   6        0.01       -0.33      0.70 o
  -7  -9   6        0.44        1.08      0.82 o
  -6  -9   6        0.19        0.35      0.79 o
  -5  -9   6        5.48        6.00      1.08 o
  -4  -9   6        2.42        2.29      0.88 o
  -3  -9   6        0.03       -0.70      0.70 o
  -2  -9   6        7.77        7.08      0.91 o
  -1  -9   6        4.36        3.53      0.79 o
   0  -9   6        5.63       12.97      2.56 o
   1  -9   6        0.10       -0.08      1.03 o
   2  -9   6        0.57       -0.27      0.66 o
   3  -9   6        1.38        0.77      0.75 o
  -9  -8   6        0.50        1.36      0.64 o
  -8  -8   6        2.56        3.36      0.69 o
  -7  -8   6       14.47       12.12      0.98 o
  -6  -8   6        7.91        8.30      1.58 o
  -5  -8   6        6.88       13.12      1.27 o
  -4  -8   6       33.48       35.99      1.90 o
  -3  -8   6        3.64        4.56      0.73 o
  -2  -8   6        0.00        0.02      0.45 o
  -1  -8   6        4.90        8.92      0.78 o
   0  -8   6        1.76        1.54      0.93 o
   1  -8   6        0.03       -0.59      0.59 o
   2  -8   6        1.94        3.63      0.97 o
   3  -8   6        1.77        1.39      0.72 o
   4  -8   6        0.14       -0.19      0.84 o
   5  -8   6        0.09       -0.52      0.74 o
 -10  -7   6        0.66        0.90      0.46 o
  -9  -7   6        0.97        0.92      0.52 o
  -8  -7   6        2.64        4.77      0.68 o
  -7  -7   6        2.47        2.20      0.60 o
  -6  -7   6        0.70        1.63      0.58 o
  -5  -7   6        0.07       -0.30      0.48 o
  -4  -7   6        1.54        1.73      0.61 o
  -3  -7   6        0.74        0.05      0.48 o
  -2  -7   6        0.33        0.00      0.43 o
  -1  -7   6       20.58       20.81      0.99 o
   0  -7   6       53.44       49.64      1.51 o
   1  -7   6        2.75        2.27      1.21 o
   2  -7   6        4.16        5.06      0.91 o
   3  -7   6        1.95        0.99      0.63 o
   4  -7   6        1.14        0.76      0.68 o
   5  -7   6        5.96        5.81      0.89 o
   6  -7   6        0.17        0.41      0.99 o
 -10  -6   6        4.59        4.86      0.88 o
  -9  -6   6       16.34       16.76      0.90 o
  -8  -6   6        0.02        0.04      0.43 o
  -7  -6   6        1.96        1.50      0.52 o
  -6  -6   6        1.05        1.14      0.50 o
  -5  -6   6        0.03        0.48      0.49 o
  -4  -6   6       12.58       14.52      0.80 o
  -3  -6   6       20.37       22.80      0.94 o
  -2  -6   6       59.96       67.87      1.51 o
  -1  -6   6       23.70       22.53      0.96 o
   0  -6   6        0.02        0.63      0.42 o
   1  -6   6        0.61        1.15      0.47 o
   2  -6   6        7.91        9.04      1.39 o
   3  -6   6        0.79        0.64      0.76 o
   4  -6   6        0.02        0.65      0.77 o
   5  -6   6        0.71        1.21      0.61 o
   6  -6   6        2.27        3.61      0.90 o
   7  -6   6        0.36        0.61      0.85 o
 -10  -5   6        1.70        1.50      1.74 o
  -9  -5   6        0.62        1.46      0.39 o
  -8  -5   6       22.96       20.97      1.01 o
  -7  -5   6        0.03       -0.35      0.37 o
  -6  -5   6        0.01        0.04      0.40 o
  -5  -5   6      183.16      162.49      3.45 o
  -4  -5   6       20.85       12.92      0.70 o
  -3  -5   6       75.52       84.65      2.36 o
  -2  -5   6       46.15       56.62      1.28 o
  -1  -5   6       87.34       92.16      1.60 o
   0  -5   6      132.58      126.00      2.47 o
   1  -5   6       10.44       12.06      0.69 o
   2  -5   6       89.75       87.73      1.94 o
   3  -5   6        6.79        6.84      0.84 o
   4  -5   6        6.21        5.65      0.84 o
   5  -5   6        0.68        0.70      0.50 o
   6  -5   6        0.50       -0.32      0.73 o
   7  -5   6        1.44        1.70      0.59 o
   8  -5   6        4.90        3.99      0.72 o
 -10  -4   6        0.16       -0.10      0.58 o
  -9  -4   6        1.32        1.23      0.62 o
  -8  -4   6        1.27        1.57      0.39 o
  -7  -4   6        0.00        0.12      0.38 o
  -6  -4   6        0.14       -0.04      0.27 o
  -5  -4   6      111.11       89.41      2.17 o
  -4  -4   6       75.27       65.99      1.35 o
  -3  -4   6      118.40      107.10      1.87 o
  -2  -4   6       28.15       24.17      0.69 o
  -1  -4   6       13.76       12.23      0.71 o
   0  -4   6        1.82        1.39      0.30 o
   1  -4   6      140.91      131.99      2.20 o
   2  -4   6      106.69      102.43      1.96 o
   3  -4   6       37.92       33.91      1.24 o
   4  -4   6        6.73        5.38      0.62 o
   5  -4   6       10.86        9.59      1.26 o
   6  -4   6        0.29        0.00      0.66 o
   7  -4   6        0.32       -0.44      0.44 o
   8  -4   6        1.64        1.26      0.54 o
   9  -4   6        8.79        6.04      1.89 o
 -10  -3   6       11.52       12.75      1.09 o
  -9  -3   6        8.44        8.64      1.09 o
  -8  -3   6        5.30        5.10      0.46 o
  -7  -3   6       14.33       14.82      0.74 o
  -6  -3   6        5.13        4.73      0.82 o
  -5  -3   6       39.94       36.53      1.12 o
  -4  -3   6      127.15      132.00      1.75 o
  -3  -3   6       58.57       51.62      0.84 o
  -2  -3   6       98.45       97.49      1.53 o
  -1  -3   6       12.24       11.64      0.52 o
   0  -3   6       96.90      105.49      1.63 o
   1  -3   6       24.27       29.61      0.87 o
   2  -3   6      327.32      330.70      4.22 o
   3  -3   6       32.19       28.97      0.94 o
   4  -3   6        0.20        0.47      0.30 o
   5  -3   6       69.77       69.76      1.87 o
   6  -3   6        9.68       10.45      0.73 o
   7  -3   6        5.86        4.97      0.61 o
   8  -3   6        3.44        3.53      0.52 o
   9  -3   6        1.22        1.91      0.87 o
  10  -3   6        1.22        2.12      1.52 o
 -10  -2   6        1.53        2.20      0.60 o
  -9  -2   6        3.74        3.70      0.66 o
  -8  -2   6        5.24        3.89      0.77 o
  -7  -2   6        0.07       -0.28      0.29 o
  -6  -2   6       32.21       31.90      0.91 o
  -5  -2   6       15.10       11.60      0.40 o
  -4  -2   6      331.31      331.23      3.18 o
  -3  -2   6       63.31       58.96      0.91 o
  -2  -2   6       97.67      106.29      1.43 o
  -1  -2   6      422.75      422.32      5.07 o
   0  -2   6       43.04       66.99      1.13 o
   1  -2   6      122.20      130.05      1.87 o
   2  -2   6        4.92        3.05      0.27 o
   3  -2   6        1.64        0.42      0.18 o
   4  -2   6       99.72       96.99      1.41 o
   5  -2   6      212.32      199.61      3.36 o
   6  -2   6       11.16       10.93      0.69 o
   7  -2   6       18.78       19.15      0.90 o
   8  -2   6       16.41       17.94      1.03 o
   9  -2   6        3.01        4.25      0.89 o
  10  -2   6        5.18        4.83      0.90 o
 -10  -1   6        2.40        2.52      0.75 o
  -9  -1   6       13.03       14.04      1.96 o
  -8  -1   6        3.93        2.48      0.59 o
  -7  -1   6       21.61       21.04      0.81 o
  -6  -1   6        5.68        4.44      0.40 o
  -5  -1   6        4.69        4.96      0.36 o
  -4  -1   6       10.17       11.67      0.37 o
  -3  -1   6        0.38        0.46      0.23 o
  -2  -1   6       38.33       32.87      0.53 o
  -1  -1   6      658.31      690.28      9.76 o
   0  -1   6       77.52       61.57      0.89 o
   1  -1   6        2.78        3.49      0.24 o
   2  -1   6       47.34       49.39      0.77 o
   3  -1   6      389.15      368.26      6.09 o
   4  -1   6       24.06       26.06      0.52 o
   5  -1   6      105.44      101.84      1.34 o
   6  -1   6        0.05       -0.22      0.27 o
   7  -1   6       17.75       17.73      0.81 o
   8  -1   6        6.25        5.60      0.41 o
   9  -1   6        0.17        0.91      0.62 o
  10  -1   6        6.68        9.50      1.04 o
  11  -1   6        0.64        0.47      0.59 o
 -10   0   6        0.63        0.87      0.52 o
  -9   0   6        2.06        2.75      0.62 o
  -8   0   6        0.96        0.20      0.50 o
  -7   0   6        1.81        1.13      0.31 o
  -6   0   6       29.40       26.04      0.72 o
  -5   0   6        7.95        8.73      0.39 o
  -4   0   6      118.41      109.26      1.15 o
  -3   0   6        3.44        1.70      0.18 o
  -2   0   6      337.86      328.79      3.15 o
  -1   0   6      622.35      617.37      5.97 o
   0   0   6      287.20      262.31      3.06 o
   1   0   6      175.44      171.28      2.10 o
   2   0   6       12.55       14.25      0.34 o
   3   0   6       22.38       23.49      0.42 o
   4   0   6      137.32      143.42      1.83 o
   5   0   6      104.17      105.74      1.25 o
   6   0   6      194.90      170.65      2.53 o
   7   0   6       14.83       16.85      0.62 o
   8   0   6       52.63       51.46      1.75 o
   9   0   6        2.75        4.98      0.98 o
  10   0   6        8.32        7.24      0.83 o
  11   0   6        1.52        1.90      0.76 o
 -10   1   6       14.63       21.20      1.55 o
  -9   1   6        0.93        0.12      0.67 o
  -8   1   6        3.90        4.05      0.53 o
  -7   1   6       71.92       65.83      1.52 o
  -6   1   6       14.41       16.83      0.67 o
  -5   1   6        1.90        3.08      0.31 o
  -4   1   6       75.24       72.44      0.88 o
  -3   1   6        0.19        1.43      0.18 o
  -2   1   6       18.99       16.92      0.42 o
  -1   1   6      347.33      361.55      3.61 o
   0   1   6      217.04      225.71      2.66 o
   1   1   6       99.30      120.41      1.36 o
   2   1   6      350.01      349.38      3.48 o
   3   1   6      615.29      638.74      5.80 o
   4   1   6       70.48       79.92      1.10 o
   5   1   6       30.33       26.47      0.54 o
   6   1   6      152.91      143.13      2.16 o
   7   1   6       12.26        7.93      0.41 o
   8   1   6       14.77       16.07      0.75 o
   9   1   6       10.12       11.86      0.68 o
  10   1   6        0.02       -0.18      0.40 o
  11   1   6        1.05        0.39      0.65 o
  12   1   6        1.14        0.02      1.25 o
  -9   2   6        5.32        5.59      1.60 o
  -8   2   6        0.45       -0.14      0.73 o
  -7   2   6       16.33       19.25      0.82 o
  -6   2   6       68.63       74.52      1.59 o
  -5   2   6        0.09        0.56      0.33 o
  -4   2   6        3.93        4.31      0.27 o
  -3   2   6        3.87        5.65      0.27 o
  -2   2   6       99.05       96.58      1.54 o
  -1   2   6      413.16      425.42      3.98 o
   0   2   6      116.01       87.53      1.31 o
   1   2   6       52.10       45.62      0.75 o
   2   2   6       26.69       29.77      0.59 o
   3   2   6      220.70      215.42      2.24 o
   4   2   6      608.11      652.32      6.24 o
   5   2   6        1.60        2.34      0.29 o
   6   2   6       26.49       30.70      0.51 o
   7   2   6       83.46       80.88      1.06 o
   8   2   6        5.97        4.70      0.36 o
   9   2   6        0.19        0.18      0.26 o
  10   2   6       13.83       14.21      0.89 o
  11   2   6        0.91        0.33      0.29 o
  12   2   6        6.86        7.29      1.45 o
  -9   3   6        0.00        0.52      0.81 o
  -8   3   6        0.91        1.84      1.16 o
  -7   3   6        0.88        0.56      0.36 o
  -6   3   6       27.94       23.20      1.04 o
  -5   3   6       33.92       28.57      1.75 o
  -4   3   6       26.81       22.29      0.73 o
  -3   3   6       60.37       56.82      0.87 o
  -2   3   6        2.90        6.07      0.26 o
  -1   3   6       57.99       54.63      0.78 o
   0   3   6      934.91     1019.17     12.99 o
   1   3   6      249.57      248.92      3.86 o
   2   3   6       51.56       50.62      0.95 o
   3   3   6        1.79        2.45      0.19 o
   4   3   6      357.14      342.76      3.89 o
   5   3   6        8.27        7.67      0.25 o
   6   3   6        3.99        5.10      0.24 o
   7   3   6        5.39        6.76      0.28 o
   8   3   6        9.43        4.33      0.39 o
   9   3   6       15.59       14.66      0.61 o
  10   3   6        0.13       -0.09      0.31 o
  11   3   6        3.54        4.21      0.37 o
  12   3   6        1.38        0.12      0.80 o
  -8   4   6        1.09        1.26      0.73 o
  -7   4   6        1.31        0.13      0.64 o
  -6   4   6        5.18        6.28      0.64 o
  -5   4   6        1.58        3.49      0.53 o
  -4   4   6       24.82       22.44      0.71 o
  -3   4   6        2.83        2.55      0.31 o
  -2   4   6       22.20       28.91      0.89 o
  -1   4   6       76.73       84.91      1.15 o
   0   4   6      450.53      503.62      5.62 o
   1   4   6       28.84       28.59      0.65 o
   2   4   6       94.18       85.74      1.44 o
   3   4   6      117.35      117.29      1.83 o
   4   4   6     1270.78     1317.07     15.07 o
   5   4   6       10.77        9.58      0.33 o
   6   4   6      215.22      219.20      2.42 o
   7   4   6        0.02       -0.19      0.19 o
   8   4   6        7.93        7.88      0.31 o
   9   4   6        5.00        3.53      0.39 o
  10   4   6       27.84       26.69      0.94 o
  11   4   6        2.29        2.53      0.45 o
  12   4   6        0.90        0.96      1.07 o
  13   4   6        0.03       -1.16      1.16 o
  -8   5   6        0.81       -0.65      1.28 o
  -7   5   6        1.36        1.46      0.49 o
  -6   5   6        7.73       10.32      0.79 o
  -5   5   6        2.95        2.21      0.52 o
  -4   5   6       12.65       10.70      0.55 o
  -3   5   6       11.68       10.56      0.63 o
  -2   5   6      111.68      110.65      1.83 o
  -1   5   6       54.89       51.32      0.96 o
   0   5   6       16.47       19.17      0.50 o
   1   5   6       49.23       39.91      0.83 o
   2   5   6        0.99        0.57      0.22 o
   3   5   6        3.38        4.89      0.34 o
   4   5   6       50.62       57.45      1.09 o
   5   5   6      126.40      137.68      2.15 o
   6   5   6        6.66        4.38      0.25 o
   7   5   6       57.50       57.84      1.17 o
   8   5   6        1.06        1.68      0.23 o
   9   5   6       52.42       49.71      1.23 o
  10   5   6        0.00       -0.31      0.31 o
  11   5   6        6.63        7.49      1.02 o
  12   5   6        0.01       -0.43      0.43 o
  -7   6   6        1.61        2.10      0.61 o
  -6   6   6        0.68       -0.10      0.78 o
  -5   6   6        0.41        0.41      0.50 o
  -4   6   6        3.17        2.63      0.56 o
  -3   6   6        8.68        6.92      0.59 o
  -2   6   6       68.77       60.88      1.60 o
  -1   6   6       14.28       12.03      0.54 o
   0   6   6       81.74       77.48      1.31 o
   1   6   6       39.49       44.95      0.87 o
   2   6   6       94.60      101.15      1.53 o
   3   6   6        7.11        5.85      0.40 o
   4   6   6        5.06        5.99      0.45 o
   5   6   6       14.31       16.19      0.52 o
   6   6   6      163.90      165.48      2.68 o
   7   6   6       37.18       34.91      0.98 o
   8   6   6        8.95        8.26      0.67 o
   9   6   6        0.27        0.63      0.25 o
  10   6   6       41.61       45.29      2.52 o
  11   6   6       12.10       13.56      0.87 o
  12   6   6        0.02        0.01      0.42 o
  13   6   6        0.04       -0.38      0.56 o
  -6   7   6        3.13        2.27      0.80 o
  -5   7   6        0.75        1.34      1.40 o
  -4   7   6        0.22       -0.58      0.58 o
  -3   7   6       11.00       11.15      0.76 o
  -2   7   6       19.50       20.88      0.97 o
  -1   7   6        0.07        0.11      0.34 o
   0   7   6        2.27        3.66      0.63 o
   1   7   6      967.54      956.14     12.46 o
   2   7   6       65.40       59.80      1.10 o
   3   7   6        0.74        1.11      0.30 o
   4   7   6        0.31        0.16      0.25 o
   5   7   6        0.48        1.26      0.29 o
   6   7   6        6.89        6.52      0.49 o
   7   7   6        1.38        1.32      0.40 o
   8   7   6        6.15        6.11      0.52 o
   9   7   6        1.29        2.22      0.39 o
  10   7   6        1.16        1.48      0.30 o
  11   7   6        0.25        0.51      0.49 o
  12   7   6        0.95        0.51      0.50 o
  13   7   6        1.48        2.85      0.88 o
  -5   8   6        1.44        2.76      1.34 o
  -4   8   6        0.12        0.11      1.10 o
  -3   8   6        2.55        2.51      0.70 o
  -2   8   6        0.20       -0.42      0.57 o
  -1   8   6       16.04       17.93      0.93 o
   0   8   6        3.83        3.30      0.41 o
   1   8   6       76.05       67.75      1.39 o
   2   8   6        0.01        0.09      0.32 o
   3   8   6        9.90        9.34      0.55 o
   4   8   6       23.99       23.71      0.79 o
   5   8   6        0.17        0.09      0.28 o
   6   8   6        3.70        3.60      0.52 o
   7   8   6       27.44       27.89      1.00 o
   8   8   6       30.65       27.05      1.00 o
   9   8   6        0.06       -0.36      0.36 o
  10   8   6       15.15       15.60      0.79 o
  11   8   6        0.12       -0.51      0.51 o
  12   8   6        9.52       10.92      1.49 o
  13   8   6        0.00        2.54      0.73 o
  -4   9   6        3.14        3.05      1.48 o
  -3   9   6        0.46        1.06      1.29 o
  -2   9   6        2.29        1.88      1.38 o
  -1   9   6        3.89        2.50      0.80 o
   0   9   6        1.59        1.75      0.89 o
   1   9   6       10.38        8.73      0.78 o
   2   9   6       84.43       83.83      2.65 o
   3   9   6        8.89        9.08      0.67 o
   4   9   6       41.64       36.54      0.97 o
   5   9   6        5.58        4.90      0.43 o
   6   9   6        3.84        4.62      0.90 o
   7   9   6       26.33       27.78      1.05 o
   8   9   6       20.58       21.83      0.95 o
   9   9   6        2.22        0.71      0.43 o
  10   9   6        1.01        0.87      0.61 o
  11   9   6        4.55        3.23      0.84 o
  12   9   6        1.10        0.41      0.60 o
  -3  10   6        0.00       -0.14      1.20 o
  -2  10   6        0.36       -0.66      0.66 o
  -1  10   6        4.11        4.77      0.94 o
   0  10   6        2.38        2.80      1.15 o
   1  10   6        1.94        2.24      0.66 o
   2  10   6        1.17        2.01      0.56 o
   3  10   6        0.10        0.07      0.47 o
   4  10   6        0.00       -0.17      0.37 o
   5  10   6        4.62        4.03      0.55 o
   6  10   6        1.39        0.04      0.48 o
   7  10   6        4.51        4.24      0.69 o
   8  10   6        0.00        0.16      0.44 o
   9  10   6        1.14        0.83      0.52 o
  10  10   6        0.04        0.95      0.49 o
  11  10   6        2.24        2.38      0.54 o
  12  10   6        0.02       -0.26      0.62 o
  -2  11   6        1.80        0.09      0.84 o
  -1  11   6        1.76        2.08      0.89 o
   0  11   6        1.14        1.84      0.90 o
   1  11   6        3.32        6.18      1.09 o
   2  11   6        3.05        2.85      0.76 o
   3  11   6        0.12       -0.43      0.43 o
   4  11   6        1.92        1.93      0.55 o
   5  11   6        0.48       -0.22      0.54 o
   6  11   6        1.37        0.46      0.64 o
   7  11   6        5.43        4.35      1.23 o
   8  11   6        3.13        3.38      0.71 o
   9  11   6        1.75        1.14      0.60 o
  10  11   6        0.25        0.56      0.54 o
  11  11   6        2.38        4.01      0.66 o
  12  11   6        1.94        1.55      0.54 o
   0  12   6        0.48        0.20      1.19 o
   1  12   6        5.65        5.72      1.20 o
   2  12   6        5.49        2.96      2.34 o
   3  12   6        3.31        3.38      0.99 o
   4  12   6        6.22        5.31      0.75 o
   5  12   6        9.69       11.86      1.03 o
   6  12   6        3.33        3.57      0.93 o
   7  12   6        1.71        2.83      0.90 o
   8  12   6        0.35        0.34      0.80 o
   9  12   6        2.45        1.95      0.83 o
  10  12   6        4.59        7.36      1.05 o
  11  12   6        0.32        1.13      0.67 o
   1  13   6        0.01        1.23      1.49 o
   2  13   6        2.33        1.72      1.45 o
   3  13   6        0.00       -0.75      1.36 o
   4  13   6        2.02        1.99      1.06 o
   5  13   6        9.37       11.07      1.16 o
   6  13   6        0.93        2.59      0.98 o
   7  13   6        3.30        3.46      1.03 o
   8  13   6        1.76        1.84      0.90 o
   9  13   6        0.24       -0.14      0.79 o
  10  13   6        1.23        0.72      0.96 o
   5  14   6        0.34       -0.43      1.40 o
   6  14   6        6.95       11.77      1.50 o
   7  14   6        1.47        1.99      1.08 o
  -6 -10   7        1.08        2.44      0.96 o
  -5 -10   7        0.00        0.67      0.85 o
  -4 -10   7        1.90        2.88      1.67 o
  -3 -10   7        6.31        6.76      1.87 o
  -2 -10   7        2.49        3.35      1.57 o
  -1 -10   7        0.43        1.23      1.16 o
   0 -10   7        0.75        1.61      1.29 o
  -8  -9   7        5.02        7.52      1.46 o
  -7  -9   7        1.66        1.22      0.90 o
  -6  -9   7        0.39        0.37      0.80 o
  -5  -9   7        5.83        9.75      1.31 o
  -4  -9   7        8.69        9.34      2.09 o
  -3  -9   7        5.51        6.97      1.74 o
  -2  -9   7        0.10        0.28      1.04 o
  -1  -9   7        1.52        0.54      0.77 o
   0  -9   7        0.46        1.12      0.85 o
   1  -9   7        3.37        3.39      0.97 o
   2  -9   7        0.81        0.53      0.79 o
  -9  -8   7       11.54       14.76      1.25 o
  -8  -8   7       30.38       31.75      1.82 o
  -7  -8   7        4.15        5.33      1.07 o
  -6  -8   7        2.93        2.41      0.87 o
  -5  -8   7        0.09       -0.66      0.66 o
  -4  -8   7        3.05        4.74      0.97 o
  -3  -8   7        0.01       -0.09      0.71 o
  -2  -8   7        3.16        3.74      1.07 o
  -1  -8   7        5.68        5.59      0.72 o
   0  -8   7        0.14        0.07      0.66 o
   1  -8   7        0.25        0.25      0.76 o
   2  -8   7        1.21        2.13      0.88 o
   3  -8   7        0.17       -0.24      0.71 o
   4  -8   7        0.00       -0.29      0.70 o
  -9  -7   7       36.47       40.90      2.16 o
  -8  -7   7        9.85       10.30      1.00 o
  -7  -7   7        0.18        0.60      0.59 o
  -6  -7   7        4.16        5.33      0.94 o
  -5  -7   7        0.01       -0.03      0.53 o
  -4  -7   7       18.12       16.57      1.33 o
  -3  -7   7        4.25        4.57      0.72 o
  -2  -7   7        3.80        5.06      0.65 o
  -1  -7   7        6.03        5.07      0.65 o
   0  -7   7        1.14        0.46      0.48 o
   1  -7   7       20.99       26.92      1.67 o
   2  -7   7        3.46        1.16      0.82 o
   3  -7   7        2.55        2.26      0.76 o
   4  -7   7        0.12        0.05      0.66 o
   5  -7   7        1.60        1.58      0.96 o
 -10  -6   7        0.01        0.40      0.99 o
  -9  -6   7        9.38       13.58      0.94 o
  -8  -6   7        7.67        7.63      0.77 o
  -7  -6   7       16.68       19.92      1.10 o
  -6  -6   7        8.97        8.48      0.94 o
  -5  -6   7        4.23        1.26      0.74 o
  -4  -6   7        0.47        1.96      0.57 o
  -3  -6   7       23.33       23.91      1.01 o
  -2  -6   7       22.84       22.53      0.99 o
  -1  -6   7       69.19       62.02      1.66 o
   0  -6   7       13.73       14.81      1.07 o
   1  -6   7       31.91       28.08      1.34 o
   2  -6   7       39.74       42.20      4.07 o
   3  -6   7        0.02        0.02      0.55 o
   4  -6   7        2.99        2.23      0.67 o
   5  -6   7        7.21        7.73      1.80 o
   6  -6   7        0.01        0.82      0.65 o
   7  -6   7        0.08       -0.28      0.97 o
 -10  -5   7        1.98        1.20      0.76 o
  -9  -5   7        1.03        1.33      0.42 o
  -8  -5   7       16.45       15.88      1.04 o
  -7  -5   7        5.76        7.56      0.72 o
  -6  -5   7       17.96       12.79      0.86 o
  -5  -5   7        8.73        6.39      0.71 o
  -4  -5   7       10.77       10.47      0.81 o
  -3  -5   7      112.91      110.42      2.05 o
  -2  -5   7        7.35        7.82      0.55 o
  -1  -5   7        4.37        5.08      0.55 o
   0  -5   7        9.33       10.17      1.02 o
   1  -5   7      191.53      191.52      3.47 o
   2  -5   7       79.99       73.75      2.07 o
   3  -5   7        0.04       -0.34      0.55 o
   4  -5   7        0.97        1.16      0.56 o
   5  -5   7        1.70        2.28      0.63 o
   6  -5   7        4.71        4.72      0.82 o
   7  -5   7        1.64        1.74      0.63 o
   8  -5   7        1.24        2.81      0.69 o
 -10  -4   7        7.09        8.49      0.95 o
  -9  -4   7        2.90        4.31      0.88 o
  -8  -4   7        5.31        5.40      0.77 o
  -7  -4   7       16.28       19.29      0.97 o
  -6  -4   7        0.81        0.72      0.45 o
  -5  -4   7        1.43        2.83      0.82 o
  -4  -4   7       60.97       52.22      3.49 o
  -3  -4   7       73.19       67.33      1.42 o
  -2  -4   7       13.19       11.40      0.57 o
  -1  -4   7       29.64       28.60      0.79 o
   0  -4   7       31.95       31.62      0.96 o
   1  -4   7        6.38        5.72      0.52 o
   2  -4   7       16.35       11.87      0.70 o
   3  -4   7        0.74        1.21      0.43 o
   4  -4   7        0.02       -0.13      0.43 o
   5  -4   7       22.82       20.15      1.07 o
   6  -4   7       10.01       11.70      0.88 o
   7  -4   7        0.43        0.79      0.55 o
   8  -4   7        0.86        0.80      0.66 o
 -10  -3   7        1.96        2.02      0.69 o
  -9  -3   7        1.81        2.90      0.69 o
  -8  -3   7        0.92        0.68      0.36 o
  -7  -3   7       25.67       28.62      1.09 o
  -6  -3   7       11.27       11.42      0.48 o
  -5  -3   7        0.04       -0.21      0.38 o
  -4  -3   7      303.26      298.18      5.63 o
  -3  -3   7       24.13       25.04      0.67 o
  -2  -3   7      133.42      133.15      2.00 o
  -1  -3   7       97.32       98.43      1.59 o
   0  -3   7       68.60       62.77      1.17 o
   1  -3   7       17.45       18.31      0.89 o
   2  -3   7        8.88        6.46      0.51 o
   3  -3   7      189.11      192.60      3.34 o
   4  -3   7       14.75       14.08      0.83 o
   5  -3   7       14.32       16.38      1.03 o
   6  -3   7       17.49       17.49      1.00 o
   7  -3   7        7.35        9.21      0.76 o
   8  -3   7        0.00       -0.50      0.50 o
   9  -3   7        4.51        5.56      1.20 o
 -10  -2   7        2.40        4.62      0.73 o
  -9  -2   7        0.74        1.00      1.05 o
  -8  -2   7        4.76        3.58      0.41 o
  -7  -2   7       17.20       17.62      0.84 o
  -6  -2   7       20.50       18.08      0.86 o
  -5  -2   7        1.05        0.90      0.34 o
  -4  -2   7       16.33       14.66      0.55 o
  -3  -2   7       95.92       97.50      1.96 o
  -2  -2   7        1.40        0.80      0.19 o
  -1  -2   7        4.46        4.55      0.26 o
   0  -2   7      126.54      143.82      2.08 o
   1  -2   7       30.62       28.54      0.73 o
   2  -2   7       18.97       20.64      0.58 o
   3  -2   7      249.66      242.40      3.54 o
   4  -2   7       42.54       41.79      1.01 o
   5  -2   7        1.64        0.94      0.48 o
   6  -2   7        0.10        0.37      0.40 o
   7  -2   7        0.50        0.56      0.56 o
   8  -2   7        1.41        0.67      0.41 o
   9  -2   7        8.47        9.45      1.15 o
  10  -2   7        1.87        3.43      0.94 o
 -10  -1   7        6.46        7.52      0.83 o
  -9  -1   7        0.09        0.63      0.58 o
  -8  -1   7        1.28        0.09      0.52 o
  -7  -1   7        1.71        0.74      0.38 o
  -6  -1   7        1.72        1.01      0.40 o
  -5  -1   7      107.04      102.15      1.61 o
  -4  -1   7      351.44      354.99      4.44 o
  -3  -1   7       40.36       43.95      0.68 o
  -2  -1   7       26.16       27.92      0.56 o
  -1  -1   7       17.87       11.98      0.56 o
   0  -1   7      560.14      592.74      6.48 o
   1  -1   7      209.99      212.16      2.61 o
   2  -1   7      123.04      115.77      1.59 o
   3  -1   7      367.17      357.23      3.87 o
   4  -1   7        0.33        0.74      0.23 o
   5  -1   7       56.44       52.41      1.31 o
   6  -1   7       27.43       27.89      1.06 o
   7  -1   7        4.21        2.14      0.45 o
   8  -1   7        0.59       -0.05      0.61 o
   9  -1   7        0.37       -0.22      0.63 o
  10  -1   7        1.77        1.98      0.78 o
  11  -1   7        0.20        0.17      0.87 o
 -10   0   7        4.13        8.42      1.04 o
  -9   0   7        4.56        4.71      0.75 o
  -8   0   7       33.41       28.22      1.40 o
  -7   0   7       24.34       29.74      1.05 o
  -6   0   7       47.74       50.91      1.42 o
  -5   0   7       88.18       88.58      1.58 o
  -4   0   7      598.52      567.13      6.30 o
  -3   0   7      489.20      483.80      4.81 o
  -2   0   7       45.71       42.73      0.74 o
  -1   0   7       53.14       59.04      0.96 o
   0   0   7       65.99       79.64      1.17 o
   1   0   7      140.82      149.76      1.92 o
   2   0   7      401.96      426.07      4.44 o
   3   0   7      307.58      289.87      2.63 o
   4   0   7       97.33       91.08      1.24 o
   5   0   7       41.33       36.97      0.65 o
   6   0   7      197.08      182.43      3.10 o
   7   0   7        9.34        7.83      0.62 o
   8   0   7        2.45        1.55      0.58 o
   9   0   7        3.87        3.92      0.74 o
  10   0   7       34.86       41.94      1.90 o
  11   0   7        0.49        0.45      0.45 o
  -9   1   7       18.02       21.79      1.80 o
  -8   1   7        4.68        5.14      0.76 o
  -7   1   7       21.62       20.36      0.76 o
  -6   1   7       17.32       17.51      0.82 o
  -5   1   7        0.00        0.10      0.48 o
  -4   1   7       97.00       96.48      1.61 o
  -3   1   7        4.40        4.18      0.25 o
  -2   1   7        3.91        3.90      0.25 o
  -1   1   7      290.76      264.92      3.13 o
   0   1   7       23.10       27.19      0.61 o
   1   1   7      186.16      225.96      2.53 o
   2   1   7      209.37      203.98      2.67 o
   3   1   7      301.08      311.69      2.99 o
   4   1   7       25.71       24.72      0.49 o
   5   1   7      287.56      283.96      2.92 o
   6   1   7       65.17       69.27      1.30 o
   7   1   7       63.51       62.59      1.19 o
   8   1   7       11.72       12.72      0.42 o
   9   1   7       11.92       10.30      0.69 o
  10   1   7        0.77        0.42      0.43 o
  11   1   7        3.93        5.13      0.84 o
  12   1   7        0.00        2.07      1.43 o
  -9   2   7        0.44        1.05      0.61 o
  -8   2   7        0.00        0.09      0.85 o
  -7   2   7        3.02        4.86      0.55 o
  -6   2   7        0.60        1.07      0.58 o
  -5   2   7       17.11       15.34      1.25 o
  -4   2   7        0.67        1.36      0.31 o
  -3   2   7      168.93      184.32      2.11 o
  -2   2   7       19.05       24.36      0.50 o
  -1   2   7        4.91        3.75      0.24 o
   0   2   7      269.12      282.09      3.58 o
   1   2   7      258.47      267.72      3.14 o
   2   2   7       38.39       41.59      0.67 o
   3   2   7      529.41      518.75      5.40 o
   4   2   7        7.95        5.86      0.26 o
   5   2   7       87.14       90.40      1.36 o
   6   2   7      331.49      306.82      3.32 o
   7   2   7        0.56        0.02      0.21 o
   8   2   7       11.87       12.63      0.40 o
   9   2   7       17.59       15.32      0.71 o
  10   2   7        1.59        1.42      0.45 o
  11   2   7        4.11        6.35      0.83 o
  12   2   7        3.03        3.37      0.73 o
  -8   3   7        8.70        7.77      1.29 o
  -7   3   7        0.11        0.21      1.20 o
  -6   3   7       11.75       15.73      1.01 o
  -5   3   7       18.96       17.96      1.05 o
  -4   3   7        0.01       -0.08      0.30 o
  -3   3   7        0.28        0.39      0.27 o
  -2   3   7        4.58        5.44      0.30 o
  -1   3   7       27.35       28.07      0.85 o
   0   3   7      212.65      212.70      3.38 o
   1   3   7       14.27       20.00      0.55 o
   2   3   7      335.07      325.18      3.74 o
   3   3   7      127.18      130.06      1.68 o
   4   3   7       45.25       44.00      0.68 o
   5   3   7       13.83       10.99      0.33 o
   6   3   7        0.43        0.30      0.24 o
   7   3   7      103.94       94.23      1.32 o
   8   3   7        1.11        1.97      0.20 o
   9   3   7       10.54       11.82      0.58 o
  10   3   7        0.84        0.93      0.35 o
  11   3   7        6.13        5.61      0.55 o
  12   3   7        2.13        4.17      1.55 o
  -8   4   7        2.95        3.94      1.16 o
  -7   4   7        1.32        0.72      0.79 o
  -6   4   7       19.41       19.08      0.97 o
  -5   4   7       35.66       30.47      1.18 o
  -4   4   7        6.54        4.52      0.53 o
  -3   4   7       10.52        7.76      0.49 o
  -2   4   7      118.27      117.45      1.62 o
  -1   4   7      176.20      191.43      2.59 o
   0   4   7        2.77        4.31      0.32 o
   1   4   7       75.66       77.69      1.50 o
   2   4   7       25.28       21.31      0.62 o
   3   4   7        0.00        1.15      0.24 o
   4   4   7      253.62      249.39      3.73 o
   5   4   7      111.95      100.93      1.22 o
   6   4   7       39.37       35.32      0.60 o
   7   4   7      109.85      102.30      1.63 o
   8   4   7       21.86       21.68      0.56 o
   9   4   7       15.83       15.61      0.73 o
  10   4   7        7.29        8.89      0.49 o
  11   4   7        0.56        0.36      0.39 o
  12   4   7        0.62        0.93      0.72 o
  13   4   7        1.06        1.36      1.46 o
  -7   5   7        0.13       -0.45      0.45 o
  -6   5   7        1.27        0.39      0.52 o
  -5   5   7        0.06       -0.45      0.45 o
  -4   5   7        1.58        2.08      0.38 o
  -3   5   7        8.53        5.26      0.53 o
  -2   5   7        9.40       12.88      0.69 o
  -1   5   7       43.47       40.36      0.92 o
   0   5   7        0.25        0.88      0.27 o
   1   5   7      229.87      236.51      3.42 o
   2   5   7        8.79        7.02      0.40 o
   3   5   7       24.90       22.17      0.92 o
   4   5   7       19.69       22.60      0.68 o
   5   5   7       20.26       22.19      0.61 o
   6   5   7       23.81       23.88      0.69 o
   7   5   7        0.21       -0.22      0.22 o
   8   5   7       23.81       23.31      0.90 o
   9   5   7        3.22        3.67      0.26 o
  10   5   7        1.69        2.94      0.45 o
  11   5   7        4.03        4.13      0.54 o
  12   5   7        0.84        0.99      0.41 o
  13   5   7        3.18        3.82      1.67 o
  -7   6   7        2.42        4.13      0.87 o
  -6   6   7        2.01        1.55      0.72 o
  -5   6   7        4.66        3.79      0.77 o
  -4   6   7       27.78       26.43      0.89 o
  -3   6   7        2.77        2.67      0.49 o
  -2   6   7        0.06        0.33      0.38 o
  -1   6   7        8.25        7.96      0.59 o
   0   6   7      682.84      654.92      8.66 o
   1   6   7      118.71      110.58      3.20 o
   2   6   7      177.30      163.24      2.55 o
   3   6   7        3.82        2.73      0.33 o
   4   6   7        5.01        4.98      0.38 o
   5   6   7      515.94      534.77     10.66 o
   6   6   7        4.36        3.70      0.59 o
   7   6   7        1.30        1.51      0.36 o
   8   6   7        0.95        0.62      0.31 o
   9   6   7        7.11        6.54      0.46 o
  10   6   7        0.20       -0.32      0.40 o
  11   6   7        6.28        8.02      1.74 o
  12   6   7        3.71        2.89      0.56 o
  -6   7   7        0.14       -0.05      0.93 o
  -5   7   7       18.61       23.29      2.27 o
  -4   7   7        0.56       -0.07      0.48 o
  -3   7   7        3.95        6.24      1.42 o
  -2   7   7        7.69        8.24      0.87 o
  -1   7   7        5.99        6.40      0.76 o
   0   7   7       36.10       34.36      1.44 o
   1   7   7       47.35       51.27      1.38 o
   2   7   7       35.04       35.98      0.98 o
   3   7   7       13.91       15.42      0.64 o
   4   7   7       21.03       22.58      0.73 o
   5   7   7       68.07       67.93      1.36 o
   6   7   7        0.41        0.48      0.38 o
   7   7   7        0.04        0.11      0.36 o
   8   7   7        3.01        1.98      0.58 o
   9   7   7       18.76       21.02      0.82 o
  10   7   7        4.21        6.10      0.46 o
  11   7   7       11.32       14.29      3.11 o
  12   7   7        2.01        1.72      0.59 o
  13   7   7        0.22        2.24      0.69 o
  -5   8   7        0.09       -0.68      1.00 o
  -4   8   7        7.78       10.20      1.77 o
  -3   8   7        5.27        5.96      0.84 o
  -2   8   7        0.04       -0.49      0.59 o
  -1   8   7        4.02        3.81      0.77 o
   0   8   7       70.13       64.67      2.34 o
   1   8   7        1.50        0.79      0.49 o
   2   8   7       60.20       61.15      1.54 o
   3   8   7        2.12        1.41      0.37 o
   4   8   7       22.80       23.19      0.80 o
   5   8   7        2.89        3.92      0.42 o
   6   8   7       64.05       61.42      2.35 o
   7   8   7       36.74       36.89      1.15 o
   8   8   7       69.19       63.31      1.55 o
   9   8   7        0.83        0.66      0.40 o
  10   8   7       30.76       31.96      1.46 o
  11   8   7       22.00       25.98      1.40 o
  12   8   7        0.75        1.32      0.60 o
  13   8   7        0.27        1.17      0.75 o
  -4   9   7        0.00       -0.46      1.22 o
  -3   9   7        3.83        3.87      0.84 o
  -2   9   7        1.62        1.80      0.78 o
  -1   9   7        0.09       -0.58      0.63 o
   0   9   7        1.07        2.34      0.75 o
   1   9   7        6.69        6.78      0.65 o
   2   9   7       24.20       26.04      1.04 o
   3   9   7        0.79        1.90      0.56 o
   4   9   7        0.19        0.36      0.47 o
   5   9   7       26.68       24.01      0.86 o
   6   9   7        3.20        3.56      0.62 o
   7   9   7        0.88        1.36      0.54 o
   8   9   7       49.93       53.87      1.76 o
   9   9   7        0.44        0.29      0.41 o
  10   9   7       18.60       22.18      1.05 o
  11   9   7        6.64        5.82      0.57 o
  12   9   7        5.29        4.33      0.80 o
  -3  10   7        0.90        1.25      1.28 o
  -2  10   7        3.33        2.51      0.88 o
  -1  10   7        0.07       -0.37      0.74 o
   0  10   7        3.70        4.65      0.93 o
   1  10   7        6.17        6.30      0.96 o
   2  10   7        6.99        5.28      0.64 o
   3  10   7        7.83        7.07      0.67 o
   4  10   7       10.71       11.94      0.79 o
   5  10   7        2.83        3.09      0.65 o
   6  10   7       11.65        9.79      0.84 o
   7  10   7        0.40        0.27      0.52 o
   8  10   7       13.63       11.96      0.78 o
   9  10   7        5.97        4.89      0.68 o
  10  10   7        2.07        1.28      0.52 o
  11  10   7        0.13        0.05      0.49 o
  12  10   7        0.79        2.85      0.76 o
  -2  11   7        0.25       -0.97      0.97 o
  -1  11   7        0.42        0.03      1.67 o
   0  11   7        6.19        7.68      1.12 o
   1  11   7        2.59        0.93      1.10 o
   2  11   7       14.81       18.59      1.20 o
   3  11   7        0.82        0.02      0.55 o
   4  11   7        0.18        1.42      0.79 o
   5  11   7        0.23       -0.18      0.54 o
   6  11   7        0.06       -0.12      0.63 o
   7  11   7        0.31       -0.52      0.62 o
   8  11   7        0.28        0.57      0.58 o
   9  11   7        8.21       10.03      0.92 o
  10  11   7        0.32        0.65      0.57 o
  11  11   7        0.00        0.10      0.51 o
  12  11   7        0.73        1.79      0.57 o
   0  12   7        0.34       -0.81      0.81 o
   1  12   7        1.04        1.03      0.93 o
   2  12   7        0.15       -0.81      0.87 o
   3  12   7        0.59        1.93      0.94 o
   4  12   7        1.40        0.34      0.63 o
   5  12   7        3.97        2.06      0.72 o
   6  12   7        2.11        2.76      1.10 o
   7  12   7        0.00        0.42      0.79 o
   8  12   7        0.48        0.50      0.77 o
   9  12   7        1.14        1.35      0.86 o
  10  12   7        0.17        0.74      0.72 o
  11  12   7        1.69        2.11      0.78 o
   2  13   7        0.19       -0.69      1.20 o
   3  13   7        6.05        4.71      1.63 o
   4  13   7        0.79        0.65      0.96 o
   5  13   7       11.43       11.69      1.16 o
   6  13   7        2.34        2.14      0.99 o
   7  13   7        0.00        0.23      0.84 o
   8  13   7        0.10        0.03      0.82 o
   9  13   7        0.55        1.87      0.93 o
  10  13   7        0.11        0.62      0.99 o
   6  14   7        7.43        9.73      1.99 o
   7  14   7        0.28        0.79      1.55 o
  -4 -10   8        0.00        0.14      0.94 o
  -3 -10   8        0.07        2.24      1.54 o
  -2 -10   8        0.43       -0.64      1.36 o
  -7  -9   8        0.14       -1.08      1.08 o
  -6  -9   8        0.24        0.26      0.88 o
  -5  -9   8        0.00        0.77      1.27 o
  -4  -9   8        0.00        0.24      1.16 o
  -3  -9   8        0.57        1.08      0.96 o
  -2  -9   8        0.15        1.58      1.45 o
  -1  -9   8        3.16        2.95      1.51 o
   0  -9   8        0.34       -0.75      0.99 o
   1  -9   8        0.72        0.17      1.25 o
   2  -9   8        1.02        1.55      0.86 o
  -8  -8   8        4.50        7.14      1.37 o
  -7  -8   8        0.12        0.45      0.87 o
  -6  -8   8        2.27        3.26      1.00 o
  -5  -8   8       21.15       19.81      1.71 o
  -4  -8   8       11.95       11.51      1.32 o
  -3  -8   8        0.58        0.82      0.79 o
  -2  -8   8        1.60        1.79      0.91 o
  -1  -8   8        0.04       -0.05      0.76 o
   0  -8   8        2.31        2.65      0.95 o
   1  -8   8        1.20        1.65      0.87 o
   2  -8   8        3.34        4.65      1.05 o
   3  -8   8        0.03       -0.67      0.71 o
  -9  -7   8        5.99        6.72      0.88 o
  -8  -7   8       13.87       12.30      1.29 o
  -7  -7   8        0.58        0.99      0.65 o
  -6  -7   8        0.48        0.65      0.75 o
  -5  -7   8        6.73        4.85      1.00 o
  -4  -7   8        3.87        3.95      0.92 o
  -3  -7   8        0.06        0.11      0.64 o
  -2  -7   8        0.05        0.46      0.57 o
  -1  -7   8        1.06       -0.22      0.52 o
   0  -7   8        3.00        3.73      1.01 o
   1  -7   8        5.66        4.69      1.71 o
   2  -7   8       17.75       19.11      1.55 o
   3  -7   8        2.83        2.68      0.79 o
   4  -7   8        7.16        7.19      0.97 o
   5  -7   8        0.01        1.00      0.86 o
  -9  -6   8        0.28        0.20      0.60 o
  -8  -6   8       49.31       59.40      1.95 o
  -7  -6   8       11.09        6.86      0.81 o
  -6  -6   8        0.07       -0.01      0.55 o
  -5  -6   8        1.01       -0.31      0.52 o
  -4  -6   8       22.31       23.10      1.52 o
  -3  -6   8        2.34        0.57      0.57 o
  -2  -6   8        1.66        1.66      0.51 o
  -1  -6   8        0.15        0.04      0.45 o
   0  -6   8        3.56        3.38      0.59 o
   1  -6   8       29.45       25.12      2.44 o
   2  -6   8       11.89       13.34      2.09 o
   3  -6   8        2.41        3.24      1.16 o
   4  -6   8        1.92        1.34      0.66 o
   5  -6   8        2.33        1.50      0.69 o
   6  -6   8        5.57        7.64      0.94 o
  -9  -5   8        0.02       -0.41      0.41 o
  -8  -5   8        0.18        0.24      0.46 o
  -7  -5   8        0.58        0.10      0.51 o
  -6  -5   8        0.00       -0.52      0.52 o
  -5  -5   8        2.49        2.86      0.62 o
  -4  -5   8        0.45        2.35      1.03 o
  -3  -5   8       15.26       13.61      0.80 o
  -2  -5   8       44.82       35.88      1.44 o
  -1  -5   8       12.20       12.75      0.81 o
   0  -5   8       69.81       65.47      1.69 o
   1  -5   8       54.11       58.27      1.69 o
   2  -5   8       86.07       92.17      2.47 o
   3  -5   8        3.04        4.47      0.85 o
   4  -5   8        0.58        0.77      0.86 o
   5  -5   8        4.46        5.42      1.07 o
   6  -5   8        0.02        0.14      0.59 o
   7  -5   8        0.39        0.20      0.59 o
  -9  -4   8        2.89        3.52      0.47 o
  -8  -4   8       10.24       13.04      1.38 o
  -7  -4   8        1.72        1.43      0.52 o
  -6  -4   8        1.11        0.13      0.68 o
  -5  -4   8       23.42       24.43      1.40 o
  -4  -4   8       10.31       10.42      0.80 o
  -3  -4   8       40.05       28.34      1.06 o
  -2  -4   8       62.08       62.87      1.42 o
  -1  -4   8        0.32       -0.20      0.31 o
   0  -4   8       42.32       37.17      1.19 o
   1  -4   8       14.44       16.56      0.71 o
   2  -4   8       28.65       28.19      0.92 o
   3  -4   8        1.47        1.09      0.60 o
   4  -4   8        2.37        0.81      0.51 o
   5  -4   8        0.00        0.75      0.54 o
   6  -4   8        0.01       -0.05      0.54 o
   7  -4   8        6.56        8.06      0.83 o
   8  -4   8        1.75        1.86      0.58 o
  -9  -3   8        1.72        0.78      0.63 o
  -8  -3   8        4.75        4.49      0.55 o
  -7  -3   8        0.64        2.21      0.56 o
  -6  -3   8       13.93       14.07      0.62 o
  -5  -3   8       94.09       90.30      2.28 o
  -4  -3   8       51.67       44.26      1.49 o
  -3  -3   8      109.82      111.23      1.99 o
  -2  -3   8       14.85       11.15      0.59 o
  -1  -3   8       23.47       24.74      1.04 o
   0  -3   8       58.65       52.40      1.10 o
   1  -3   8       15.99       15.07      0.64 o
   2  -3   8      101.30       93.97      1.78 o
   3  -3   8       15.90       16.90      0.78 o
   4  -3   8       27.51       24.59      1.11 o
   5  -3   8        1.37        1.42      0.50 o
   6  -3   8       12.42       11.76      1.16 o
   7  -3   8        0.32        0.10      0.44 o
   8  -3   8        7.05        7.77      0.98 o
   9  -3   8        1.37        2.36      0.43 o
  -9  -2   8        6.03        6.74      1.13 o
  -8  -2   8        0.56       -0.02      0.51 o
  -7  -2   8        1.80        2.16      0.52 o
  -6  -2   8        1.58        1.35      0.45 o
  -5  -2   8       12.85       10.51      0.75 o
  -4  -2   8        0.02       -0.04      0.46 o
  -3  -2   8       84.70       78.14      1.34 o
  -2  -2   8       44.01       45.94      0.93 o
  -1  -2   8        0.86        0.42      0.20 o
   0  -2   8       86.11       84.31      1.44 o
   1  -2   8       56.32       51.84      1.05 o
   2  -2   8       51.02       41.77      0.93 o
   3  -2   8      103.05       86.98      1.65 o
   4  -2   8        0.13       -0.29      0.29 o
   5  -2   8        9.70       10.04      0.75 o
   6  -2   8        0.02       -0.12      0.46 o
   7  -2   8       29.16       31.78      1.27 o
   8  -2   8        0.35        0.34      0.59 o
   9  -2   8        0.01        0.88      0.36 o
  10  -2   8        1.62        6.87      1.86 o
  -9  -1   8        0.23       -0.25      0.57 o
  -8  -1   8        1.45        1.35      0.37 o
  -7  -1   8        0.40        0.22      0.44 o
  -6  -1   8       16.61       18.56      0.92 o
  -5  -1   8        3.51        3.55      0.32 o
  -4  -1   8       93.68       96.94      2.30 o
  -3  -1   8      251.31      238.26      3.14 o
  -2  -1   8       18.97       19.04      0.50 o
  -1  -1   8        0.07        0.13      0.16 o
   0  -1   8        0.28        0.23      0.14 o
   1  -1   8      172.59      173.51      2.44 o
   2  -1   8      275.92      261.16      3.19 o
   3  -1   8       38.30       45.66      0.88 o
   4  -1   8        0.54       -0.11      0.26 o
   5  -1   8        1.94        1.13      0.35 o
   6  -1   8       44.01       44.99      2.08 o
   7  -1   8        9.02        9.15      0.98 o
   8  -1   8        4.53        4.60      0.58 o
   9  -1   8       14.83       19.98      3.75 o
  10  -1   8        0.58        1.47      0.58 o
  -9   0   8        0.01       -0.40      0.57 o
  -8   0   8        2.11        2.56      0.71 o
  -7   0   8        3.15        3.72      0.59 o
  -6   0   8       20.86       20.61      1.55 o
  -5   0   8        2.94        2.93      0.27 o
  -4   0   8       34.77       33.66      1.02 o
  -3   0   8       90.13       98.58      1.82 o
  -2   0   8        0.33        1.05      0.28 o
  -1   0   8      101.01       99.06      1.44 o
   0   0   8        0.69        0.29      0.18 o
   1   0   8       22.49       27.18      0.97 o
   2   0   8        4.60        3.25      0.26 o
   3   0   8        0.01        0.24      0.18 o
   4   0   8      411.06      383.22      4.28 o
   5   0   8      153.96      135.58      2.06 o
   6   0   8       84.47       82.89      1.73 o
   7   0   8       20.07       19.15      1.02 o
   8   0   8       10.45       10.24      0.59 o
   9   0   8        2.60        1.26      0.51 o
  10   0   8        4.46        5.73      0.75 o
  11   0   8        0.28        0.48      0.84 o
  -9   1   8        0.05        0.96      0.84 o
  -8   1   8       19.66       20.21      1.30 o
  -7   1   8       21.36       20.84      0.83 o
  -6   1   8        1.33        0.47      0.49 o
  -5   1   8        3.03        3.45      0.44 o
  -4   1   8       20.07       16.11      0.62 o
  -3   1   8      502.11      502.69      5.33 o
  -2   1   8       49.68       48.18      0.84 o
  -1   1   8       20.59       27.44      0.59 o
   0   1   8       73.10       85.54      1.20 o
   1   1   8       41.91       39.27      0.81 o
   2   1   8      134.30      139.84      2.00 o
   3   1   8      114.18      101.26      1.30 o
   4   1   8       83.54       85.57      1.11 o
   5   1   8        7.75        8.78      0.43 o
   6   1   8       60.50       53.50      1.14 o
   7   1   8       40.42       39.90      0.95 o
   8   1   8        4.37        3.32      0.40 o
   9   1   8        1.74        1.70      0.50 o
  10   1   8        0.61        0.84      0.51 o
  11   1   8        0.15        0.11      0.45 o
  -8   2   8       31.65       33.97      1.68 o
  -7   2   8        7.65        8.58      0.75 o
  -6   2   8        5.40        5.94      0.60 o
  -5   2   8        0.08       -0.18      0.37 o
  -4   2   8        5.14        3.79      0.41 o
  -3   2   8        0.09        0.06      0.28 o
  -2   2   8      166.25      152.49      2.01 o
  -1   2   8        1.34        0.33      0.20 o
   0   2   8       36.03       46.45      0.92 o
   1   2   8       74.05       77.20      1.27 o
   2   2   8      242.94      259.36      3.11 o
   3   2   8        4.76        5.75      0.31 o
   4   2   8      118.60      114.72      1.36 o
   5   2   8       75.37       70.05      0.96 o
   6   2   8      679.68      642.91      7.65 o
   7   2   8        2.53        1.99      0.29 o
   8   2   8        3.05        2.94      0.34 o
   9   2   8        0.22       -0.26      0.41 o
  10   2   8        8.26        7.21      0.65 o
  11   2   8       15.76       17.57      0.96 o
  12   2   8        2.53        2.89      0.69 o
  -8   3   8        7.01        6.14      1.31 o
  -7   3   8        5.65        5.10      1.33 o
  -6   3   8        4.25        4.42      0.70 o
  -5   3   8        1.33        0.72      0.53 o
  -4   3   8        2.24        0.69      0.37 o
  -3   3   8       71.28       66.84      1.68 o
  -2   3   8       69.64       79.12      1.33 o
  -1   3   8       58.73       68.03      1.10 o
   0   3   8       45.15       42.98      0.89 o
   1   3   8      344.83      366.37      5.03 o
   2   3   8       83.60       99.68      1.56 o
   3   3   8      252.73      257.61      3.26 o
   4   3   8       42.44       41.75      0.72 o
   5   3   8       50.03       50.56      0.77 o
   6   3   8        0.22        0.37      0.24 o
   7   3   8        0.12        0.12      0.23 o
   8   3   8        1.22        0.97      0.25 o
   9   3   8        0.88        0.27      0.22 o
  10   3   8        1.74        1.73      0.48 o
  11   3   8        1.96        1.81      0.62 o
  12   3   8        1.94        1.85      0.48 o
  -7   4   8        0.01       -0.16      0.62 o
  -6   4   8       11.47       14.04      1.03 o
  -5   4   8        0.79        1.20      1.36 o
  -4   4   8        2.08        2.07      0.41 o
  -3   4   8        0.74        2.28      0.46 o
  -2   4   8        4.32        3.92      0.72 o
  -1   4   8        0.07       -0.38      0.38 o
   0   4   8        9.32       10.98      0.43 o
   1   4   8       17.36       18.04      0.58 o
   2   4   8       65.12       61.04      1.21 o
   3   4   8       33.68       33.00      0.76 o
   4   4   8       19.15       17.13      0.48 o
   5   4   8        7.00        7.65      0.29 o
   6   4   8       49.53       54.10      0.92 o
   7   4   8        2.52        2.08      0.29 o
   8   4   8        2.42        2.37      0.29 o
   9   4   8       18.06       15.97      0.57 o
  10   4   8       24.85       25.54      1.50 o
  11   4   8        0.04       -0.36      0.53 o
  12   4   8       18.21       20.54      0.98 o
  -7   5   8        1.10        0.44      1.23 o
  -6   5   8       10.15       10.88      2.12 o
  -5   5   8        0.79        1.73      1.12 o
  -4   5   8        7.67        7.37      0.52 o
  -3   5   8       33.02       28.35      1.09 o
  -2   5   8       43.84       39.81      1.31 o
  -1   5   8       20.85       15.92      0.71 o
   0   5   8       98.94       96.03      1.73 o
   1   5   8      167.66      169.13      2.63 o
   2   5   8        4.50        4.93      0.39 o
   3   5   8       29.24       32.86      0.78 o
   4   5   8      267.90      294.60      4.18 o
   5   5   8        0.09       -0.23      0.23 o
   6   5   8       12.18       11.40      0.57 o
   7   5   8        1.15        1.10      0.30 o
   8   5   8       46.14       39.31      0.95 o
   9   5   8        2.40        2.77      0.39 o
  10   5   8        1.20        2.23      0.45 o
  11   5   8        7.15        6.44      0.62 o
  12   5   8        0.58       -0.39      0.63 o
  13   5   8        0.03       -1.23      1.26 o
  -6   6   8        4.64        9.26      1.03 o
  -5   6   8       19.28       20.96      1.38 o
  -4   6   8        0.12       -0.39      0.39 o
  -3   6   8        0.80        1.86      0.51 o
  -2   6   8        1.10        0.25      0.54 o
  -1   6   8       20.63       23.16      1.04 o
   0   6   8       58.28       57.76      1.44 o
   1   6   8        9.19        7.20      0.60 o
   2   6   8       11.66        9.79      0.53 o
   3   6   8        6.59        8.35      0.48 o
   4   6   8      238.96      239.33      3.52 o
   5   6   8        3.07        2.66      0.42 o
   6   6   8        0.22       -0.14      0.35 o
   7   6   8       41.09       39.12      1.09 o
   8   6   8        2.76        2.72      0.40 o
   9   6   8        0.49        0.44      0.36 o
  10   6   8        9.47       10.21      0.50 o
  11   6   8        0.13        0.24      0.47 o
  12   6   8        0.01       -0.41      0.41 o
  13   6   8        0.20        1.04      0.59 o
  -6   7   8        0.06       -0.58      0.91 o
  -5   7   8        0.28        0.12      0.75 o
  -4   7   8        0.28       -0.03      0.45 o
  -3   7   8        7.10        7.54      1.23 o
  -2   7   8        0.37        0.10      0.58 o
  -1   7   8       51.12       50.72      1.93 o
   0   7   8        7.15        6.29      0.58 o
   1   7   8      152.11      147.83      2.77 o
   2   7   8        5.21        4.56      0.54 o
   3   7   8       32.83       34.77      0.97 o
   4   7   8        1.48        1.70      0.35 o
   5   7   8        2.27        1.54      0.36 o
   6   7   8        0.21        0.48      0.42 o
   7   7   8       28.37       32.85      1.05 o
   8   7   8       17.51       14.10      0.71 o
   9   7   8        6.80        6.30      0.53 o
  10   7   8        0.65        0.01      0.36 o
  11   7   8        2.63        2.89      0.69 o
  12   7   8        0.72        0.29      0.53 o
  13   7   8        0.11        1.16      0.65 o
  -5   8   8        1.02        2.07      1.17 o
  -4   8   8       13.09       15.71      1.36 o
  -3   8   8        4.45        5.40      0.95 o
  -2   8   8        2.63        1.35      1.28 o
  -1   8   8        1.36        2.36      0.71 o
   0   8   8       12.23       17.76      1.02 o
   1   8   8       30.26       34.30      1.15 o
   2   8   8        6.02        4.10      0.54 o
   3   8   8        0.30        0.25      0.40 o
   4   8   8       27.45       30.48      0.93 o
   5   8   8       31.76       31.05      0.95 o
   6   8   8        0.01       -0.40      0.40 o
   7   8   8       77.56       82.94      2.15 o
   8   8   8        0.14        0.11      0.60 o
   9   8   8        4.69        4.53      0.52 o
  10   8   8        0.00       -0.28      0.43 o
  11   8   8        6.76        8.15      0.79 o
  12   8   8        0.43        0.59      0.60 o
  13   8   8        0.62        2.63      0.84 o
  -4   9   8        0.21        0.87      1.17 o
  -3   9   8        2.02        1.95      0.90 o
  -2   9   8        1.01        0.24      0.69 o
  -1   9   8       11.34       12.59      1.14 o
   0   9   8        0.54        0.56      0.69 o
   1   9   8       19.79       16.97      1.04 o
   2   9   8       39.61       34.75      1.32 o
   3   9   8        5.50        5.90      0.60 o
   4   9   8       15.08       14.32      1.15 o
   5   9   8        0.84        0.52      0.43 o
   6   9   8       30.82       33.84      1.37 o
   7   9   8        0.81        0.73      0.66 o
   8   9   8        0.08       -0.25      0.42 o
   9   9   8        1.01        1.68      0.54 o
  10   9   8        1.07        0.72      0.49 o
  11   9   8        9.91       11.55      0.76 o
  12   9   8        0.44        1.11      0.71 o
  -3  10   8        1.50       -0.76      0.87 o
  -2  10   8        0.46        0.48      0.80 o
  -1  10   8        0.16       -0.50      0.70 o
   0  10   8        1.85        2.45      1.33 o
   1  10   8       21.31       22.49      1.53 o
   2  10   8       27.82       26.25      1.44 o
   3  10   8       10.36        9.92      1.16 o
   4  10   8        5.39        5.59      0.65 o
   5  10   8        0.96       -0.02      0.48 o
   6  10   8        9.60        5.60      0.90 o
   7  10   8        8.77        9.73      0.97 o
   8  10   8       11.81       11.63      0.91 o
   9  10   8        2.57        0.54      0.53 o
  10  10   8        1.15        1.38      0.52 o
  11  10   8        3.13        1.97      0.61 o
  12  10   8        0.30       -0.54      0.62 o
  -1  11   8        0.33        0.09      0.79 o
   0  11   8        0.08        0.11      1.17 o
   1  11   8        0.52       -0.49      1.99 o
   2  11   8        7.71        9.38      0.98 o
   3  11   8        5.18        7.13      1.11 o
   4  11   8        2.07        2.17      0.79 o
   5  11   8        5.72        5.17      0.89 o
   6  11   8       15.45       14.84      1.33 o
   7  11   8        0.15        0.86      0.97 o
   8  11   8        5.05        5.79      0.99 o
   9  11   8        5.88        5.56      0.79 o
  10  11   8        0.73       -0.08      0.55 o
  11  11   8        0.02        0.84      0.53 o
  12  11   8        0.01        0.33      0.55 o
   0  12   8        0.01        0.69      0.90 o
   1  12   8        1.81        0.15      1.31 o
   2  12   8        0.02        0.83      0.93 o
   3  12   8        1.29        1.96      0.95 o
   4  12   8        0.01        0.82      0.67 o
   5  12   8        2.12        2.96      0.77 o
   6  12   8        1.69        0.98      0.78 o
   7  12   8        0.78       -0.07      0.88 o
   8  12   8        0.48        2.33      0.88 o
   9  12   8        2.34        1.90      1.83 o
  10  12   8        0.00       -0.38      0.69 o
  11  12   8        0.10        0.94      0.94 o
   2  13   8        1.98        3.93      1.55 o
   3  13   8        0.00       -1.14      1.14 o
   4  13   8        0.46        0.21      0.94 o
   5  13   8        0.01       -0.85      0.89 o
   6  13   8        1.35        2.48      1.02 o
   7  13   8        0.00       -0.70      1.78 o
   8  13   8        1.51        1.36      1.06 o
   9  13   8        0.00       -0.15      0.96 o
  -5  -9   9        0.78        1.22      0.98 o
  -4  -9   9        0.42        1.41      1.03 o
  -3  -9   9        0.03        0.97      0.96 o
  -2  -9   9        1.10        1.22      1.49 o
  -1  -9   9        0.86        3.06      1.43 o
   0  -9   9        0.43        0.05      1.22 o
  -7  -8   9        1.07        1.45      1.34 o
  -6  -8   9        9.09       11.03      1.39 o
  -5  -8   9        0.05       -0.02      0.84 o
  -4  -8   9        0.12        1.19      0.90 o
  -3  -8   9        5.80        4.41      1.09 o
  -2  -8   9       12.40       18.09      1.64 o
  -1  -8   9        1.44        0.34      1.46 o
   0  -8   9        0.01        0.22      0.80 o
   1  -8   9        0.01       -0.40      0.73 o
   2  -8   9        0.19       -0.76      0.79 o
   3  -8   9        0.00       -0.82      0.82 o
  -8  -7   9        1.47        1.11      1.00 o
  -7  -7   9       14.37       20.36      1.56 o
  -6  -7   9       12.67       13.50      1.39 o
  -5  -7   9        0.02       -0.12      0.73 o
  -4  -7   9        3.63        3.58      0.98 o
  -3  -7   9        0.07        0.59      0.79 o
  -2  -7   9       14.45       11.92      1.60 o
  -1  -7   9        0.71        1.04      0.66 o
   0  -7   9        0.29        1.04      0.78 o
   1  -7   9        0.63        1.46      0.83 o
   2  -7   9        1.88        2.68      0.97 o
   3  -7   9        5.79        8.52      1.04 o
   4  -7   9        0.01       -0.63      0.64 o
  -8  -6   9        0.00        1.21      0.61 o
  -7  -6   9       15.40       16.17      1.11 o
  -6  -6   9        7.57        8.72      1.12 o
  -5  -6   9       13.91       19.41      1.52 o
  -4  -6   9        9.58       10.51      1.21 o
  -3  -6   9        0.24       -0.04      0.68 o
  -2  -6   9        6.56        5.75      0.81 o
  -1  -6   9        7.40        9.87      0.81 o
   0  -6   9        3.09        1.23      0.53 o
   1  -6   9       15.47       17.85      1.29 o
   2  -6   9        0.55       -0.13      0.70 o
   3  -6   9        7.35        7.98      1.12 o
   4  -6   9        1.86        1.01      0.70 o
   5  -6   9        0.12       -0.51      0.57 o
   6  -6   9        0.01        0.31      0.74 o
  -9  -5   9        2.49        4.19      0.68 o
  -8  -5   9        0.00        0.55      0.51 o
  -7  -5   9       11.03        7.93      0.85 o
  -6  -5   9        3.41        5.03      0.95 o
  -5  -5   9        0.06       -0.29      0.51 o
  -4  -5   9       10.46       10.79      0.92 o
  -3  -5   9       11.40       10.48      1.09 o
  -2  -5   9        2.23        2.27      0.62 o
  -1  -5   9       45.19       44.45      1.41 o
   0  -5   9        0.21       -0.17      0.41 o
   1  -5   9       15.30       12.80      0.84 o
   2  -5   9        1.84        0.93      0.69 o
   3  -5   9        0.67        0.23      0.89 o
   4  -5   9        6.09        6.31      0.84 o
   5  -5   9        2.19        2.19      0.70 o
   6  -5   9        0.32       -0.53      0.57 o
   7  -5   9        0.06        0.87      0.72 o
  -9  -4   9        0.64        1.20      0.47 o
  -8  -4   9        0.78        1.60      0.53 o
  -7  -4   9        5.67        7.32      0.77 o
  -6  -4   9       20.73       21.51      1.14 o
  -5  -4   9       10.17       12.87      0.92 o
  -4  -4   9       11.15        9.95      0.94 o
  -3  -4   9        3.64        3.78      0.64 o
  -2  -4   9        2.26        1.47      0.58 o
  -1  -4   9       43.51       43.34      1.37 o
   0  -4   9        0.00        0.21      0.41 o
   1  -4   9        3.43        4.71      0.57 o
   2  -4   9        0.10        0.13      0.41 o
   3  -4   9       10.17       13.37      1.28 o
   4  -4   9        0.00       -0.05      0.44 o
   5  -4   9        5.44        4.68      0.72 o
   6  -4   9        1.48        2.62      0.92 o
   7  -4   9        0.00       -0.50      0.50 o
   8  -4   9        0.05       -0.38      0.58 o
  -9  -3   9        0.21        1.29      0.66 o
  -8  -3   9       11.23       13.71      0.86 o
  -7  -3   9        2.27        1.60      0.54 o
  -6  -3   9       20.79       17.02      0.74 o
  -5  -3   9        5.27        4.94      0.97 o
  -4  -3   9        3.80        4.30      0.79 o
  -3  -3   9       28.04       32.91      1.11 o
  -2  -3   9       80.14       81.88      1.68 o
  -1  -3   9       14.62       13.76      0.67 o
   0  -3   9        0.96        1.10      0.47 o
   1  -3   9        1.02        1.43      0.37 o
   2  -3   9       29.56       28.06      0.91 o
   3  -3   9       27.83       26.57      1.00 o
   4  -3   9        3.41        3.75      0.53 o
   5  -3   9       11.04       11.64      0.88 o
   6  -3   9        9.93       10.77      0.90 o
   7  -3   9       11.22       11.85      0.93 o
   8  -3   9        0.08       -0.04      0.50 o
   9  -3   9        0.13        0.82      0.94 o
  -9  -2   9        0.34        0.81      0.65 o
  -8  -2   9        7.85        7.73      0.66 o
  -7  -2   9       15.32       17.28      0.96 o
  -6  -2   9        1.13        0.69      0.54 o
  -5  -2   9        0.01        0.07      0.44 o
  -4  -2   9        1.05        0.74      0.51 o
  -3  -2   9        8.04        8.09      0.62 o
  -2  -2   9      103.69       95.52      1.81 o
  -1  -2   9        0.34        0.48      0.33 o
   0  -2   9        1.00        1.16      0.31 o
   1  -2   9       11.33        9.65      0.55 o
   2  -2   9      130.74      129.69      2.81 o
   3  -2   9       34.85       33.52      1.32 o
   4  -2   9       25.86       24.16      1.00 o
   5  -2   9       11.10       10.01      0.66 o
   6  -2   9        0.95        2.00      0.48 o
   7  -2   9        2.44        0.77      0.51 o
   8  -2   9        2.79        1.93      0.51 o
   9  -2   9        1.24        0.88      0.40 o
  -9  -1   9        3.33        3.97      0.84 o
  -8  -1   9        1.48        2.35      0.47 o
  -7  -1   9        5.99        5.32      0.62 o
  -6  -1   9        1.32        1.66      0.49 o
  -5  -1   9        3.08        4.43      0.46 o
  -4  -1   9      147.84      152.12      3.86 o
  -3  -1   9       49.61       45.86      1.28 o
  -2  -1   9      510.00      520.67      7.58 o
  -1  -1   9        0.77        1.08      0.40 o
   0  -1   9        0.11        0.11      0.21 o
   1  -1   9       72.31       65.21      1.23 o
   2  -1   9        3.80        4.31      0.38 o
   3  -1   9      216.97      207.94      3.19 o
   4  -1   9       22.81       18.83      0.87 o
   5  -1   9       46.47       44.40      1.24 o
   6  -1   9       11.49       10.85      0.66 o
   7  -1   9        5.57        4.52      0.54 o
   8  -1   9        1.70        1.70      0.45 o
   9  -1   9        9.22       12.49      1.04 o
  10  -1   9        0.05        0.22      0.54 o
  -9   0   9        2.87        6.18      1.36 o
  -8   0   9        0.81        0.31      0.36 o
  -7   0   9       10.92        9.93      0.73 o
  -6   0   9        5.12        6.07      0.91 o
  -5   0   9        6.16        5.30      0.45 o
  -4   0   9      136.42      130.55      2.44 o
  -3   0   9       19.90       17.55      0.80 o
  -2   0   9      238.35      236.96      3.54 o
  -1   0   9        3.37        2.53      0.31 o
   0   0   9       75.62       82.15      1.41 o
   1   0   9       90.36       94.30      1.55 o
   2   0   9       36.49       38.46      0.73 o
   3   0   9       15.33       13.09      0.68 o
   4   0   9       99.94       93.46      1.56 o
   5   0   9        0.55        0.14      0.37 o
   6   0   9        3.00        3.64      0.53 o
   7   0   9        0.01       -0.04      0.36 o
   8   0   9       42.80       43.82      1.34 o
   9   0   9       12.70       13.95      0.89 o
  10   0   9        0.01       -0.29      0.51 o
  11   0   9        0.02        0.17      1.23 o
  -8   1   9        2.27        1.35      2.24 o
  -7   1   9        3.59        3.28      0.56 o
  -6   1   9        0.01        0.48      0.57 o
  -5   1   9       33.65       35.73      0.74 o
  -4   1   9       18.47       14.64      0.63 o
  -3   1   9        3.14        3.01      0.41 o
  -2   1   9      125.20      116.82      1.84 o
  -1   1   9       60.19       63.50      1.09 o
   0   1   9        0.88        0.41      0.23 o
   1   1   9       22.95       23.63      0.66 o
   2   1   9      135.32      122.09      1.86 o
   3   1   9      184.12      173.44      1.94 o
   4   1   9       21.14       21.97      0.70 o
   5   1   9      178.61      174.26      2.41 o
   6   1   9        7.74        9.02      0.56 o
   7   1   9       15.25       14.85      0.69 o
   8   1   9        2.19        2.83      0.60 o
   9   1   9       14.42       14.47      1.17 o
  10   1   9        7.73        9.20      0.92 o
  11   1   9        0.05       -0.47      0.47 o
  -8   2   9        0.37       -0.11      0.84 o
  -7   2   9        0.42        1.35      0.50 o
  -6   2   9        0.02       -0.18      0.38 o
  -5   2   9        0.23       -0.10      0.42 o
  -4   2   9        4.41        2.77      0.43 o
  -3   2   9       79.41       79.60      1.71 o
  -2   2   9       19.43       18.56      0.63 o
  -1   2   9       67.77       68.96      1.25 o
   0   2   9       62.32       63.58      1.09 o
   1   2   9      220.43      215.56      2.71 o
   2   2   9       75.32       73.95      1.29 o
   3   2   9       65.89       60.85      1.13 o
   4   2   9       81.77       80.81      1.14 o
   5   2   9       37.50       38.62      0.73 o
   6   2   9       49.00       43.39      1.06 o
   7   2   9        0.16        0.16      0.28 o
   8   2   9      112.29       99.61      1.99 o
   9   2   9        0.64        1.14      0.36 o
  10   2   9       11.12       14.90      1.65 o
  11   2   9        0.93        1.25      0.53 o
  12   2   9        0.01       -0.19      0.67 o
  -7   3   9       30.58       29.55      1.73 o
  -6   3   9       10.02       11.68      1.00 o
  -5   3   9        0.46        0.24      0.55 o
  -4   3   9        2.32        4.10      0.74 o
  -3   3   9       61.65       54.17      1.34 o
  -2   3   9       25.05       24.88      1.00 o
  -1   3   9       28.84       25.40      0.72 o
   0   3   9       88.21       92.46      1.53 o
   1   3   9        2.21        2.72      0.36 o
   2   3   9        0.22        0.06      0.19 o
   3   3   9        9.21        8.68      0.35 o
   4   3   9       12.48       13.52      0.58 o
   5   3   9      112.93      103.74      1.38 o
   6   3   9        6.44        5.47      0.41 o
   7   3   9        1.88        2.37      0.34 o
   8   3   9        2.75        4.58      0.53 o
   9   3   9       27.83       26.43      0.79 o
  10   3   9        0.13       -0.26      0.43 o
  11   3   9        0.08        0.59      0.51 o
  12   3   9        0.04        0.91      0.48 o
  -7   4   9        8.47        9.16      0.97 o
  -6   4   9        0.01       -0.46      0.57 o
  -5   4   9        0.32        0.63      0.59 o
  -4   4   9        7.07        4.01      0.52 o
  -3   4   9       63.97       54.31      1.98 o
  -2   4   9        1.05        0.24      0.42 o
  -1   4   9        8.49        8.74      0.50 o
   0   4   9       90.45       89.82      1.66 o
   1   4   9       23.04       22.45      0.67 o
   2   4   9       65.89       79.84      1.51 o
   3   4   9        0.71        1.80      0.37 o
   4   4   9        1.23        0.98      0.23 o
   5   4   9       14.68       11.30      0.42 o
   6   4   9       58.01       56.20      1.14 o
   7   4   9       35.63       35.25      0.90 o
   8   4   9        4.64        5.54      0.42 o
   9   4   9        7.75        8.44      0.50 o
  10   4   9        0.11       -0.08      0.39 o
  11   4   9        0.01       -0.56      0.66 o
  12   4   9        0.00       -0.43      0.43 o
  -7   5   9       15.16       22.00      1.58 o
  -6   5   9        0.32       -0.23      0.64 o
  -5   5   9        0.32        0.27      0.62 o
  -4   5   9        0.52        0.55      0.43 o
  -3   5   9        4.69        3.54      0.56 o
  -2   5   9        3.36        1.07      0.76 o
  -1   5   9       14.37       12.28      0.61 o
   0   5   9       46.97       44.95      1.10 o
   1   5   9       12.48       14.55      0.57 o
   2   5   9        7.99       10.67      0.60 o
   3   5   9       64.79       63.63      1.47 o
   4   5   9       24.31       22.12      0.75 o
   5   5   9        0.07       -0.22      0.22 o
   6   5   9       58.38       61.40      1.22 o
   7   5   9        4.33        4.02      0.39 o
   8   5   9        1.98        3.45      0.38 o
   9   5   9        0.31        0.27      0.30 o
  10   5   9        0.21        0.59      0.39 o
  11   5   9        0.77        1.00      0.50 o
  12   5   9        4.61        5.30      0.66 o
  -6   6   9        8.85        9.26      1.40 o
  -5   6   9        4.65        4.11      0.89 o
  -4   6   9        0.23        0.48      0.44 o
  -3   6   9        5.12        6.16      0.67 o
  -2   6   9       38.07       37.49      1.73 o
  -1   6   9       36.67       36.28      1.96 o
   0   6   9        0.65       -0.35      0.35 o
   1   6   9       26.81       23.99      0.94 o
   2   6   9       37.97       36.06      0.98 o
   3   6   9      150.03      135.13      2.27 o
   4   6   9       20.55       18.29      0.81 o
   5   6   9        8.18        6.13      0.47 o
   6   6   9        7.48        7.19      0.63 o
   7   6   9      130.01      131.40      2.45 o
   8   6   9        0.10       -0.07      0.29 o
   9   6   9        3.33        3.04      0.40 o
  10   6   9        0.12       -0.37      0.37 o
  11   6   9        5.11        5.24      0.87 o
  12   6   9        2.14        2.40      0.56 o
  13   6   9        0.00        0.67      0.65 o
  -5   7   9        0.43        0.82      0.79 o
  -4   7   9       13.87       13.58      1.35 o
  -3   7   9        0.53        0.73      0.72 o
  -2   7   9        0.29        0.59      0.81 o
  -1   7   9        2.20        4.16      0.79 o
   0   7   9        5.24        4.67      0.64 o
   1   7   9        9.66        9.97      0.68 o
   2   7   9      171.22      171.95      3.31 o
   3   7   9      145.28      150.78      2.53 o
   4   7   9       28.80       25.70      0.86 o
   5   7   9        4.15        3.22      0.43 o
   6   7   9        0.07       -0.40      0.40 o
   7   7   9        0.01       -0.23      0.37 o
   8   7   9       15.44       14.85      0.74 o
   9   7   9        2.09        2.13      0.44 o
  10   7   9        0.85        0.23      0.38 o
  11   7   9        2.21        3.34      0.73 o
  12   7   9        3.86        4.41      1.71 o
  13   7   9        0.06        0.62      0.65 o
  -4   8   9        1.50        0.23      0.83 o
  -3   8   9        6.49        6.36      0.77 o
  -2   8   9       19.35       17.36      1.27 o
  -1   8   9        0.06       -0.42      0.63 o
   0   8   9       64.18       59.67      2.25 o
   1   8   9       21.47       21.95      1.34 o
   2   8   9        0.06        0.25      0.42 o
   3   8   9       80.61       82.36      2.17 o
   4   8   9        9.57        8.59      0.58 o
   5   8   9       39.47       39.07      1.09 o
   6   8   9        9.67       11.54      0.82 o
   7   8   9        5.36        3.80      0.60 o
   8   8   9        5.15        4.69      0.55 o
   9   8   9        1.71        1.00      0.45 o
  10   8   9        9.01       11.14      0.78 o
  11   8   9       11.16       15.13      0.94 o
  12   8   9        1.50        0.89      0.68 o
  -3   9   9        0.86        0.21      1.03 o
  -2   9   9        0.01        0.50      0.75 o
  -1   9   9        2.58        4.47      0.97 o
   0   9   9        0.41        1.14      0.74 o
   1   9   9       14.93       11.15      0.93 o
   2   9   9        1.38        2.37      0.55 o
   3   9   9        1.13        0.94      0.61 o
   4   9   9        0.24       -0.08      0.41 o
   5   9   9        4.81        5.41      0.68 o
   6   9   9       19.63       16.50      1.00 o
   7   9   9        1.10        0.45      0.52 o
   8   9   9        1.29        1.22      0.50 o
   9   9   9        4.45        2.72      0.60 o
  10   9   9        0.08        0.88      0.48 o
  11   9   9        0.44        0.69      0.47 o
  12   9   9        4.47        3.69      0.83 o
  -2  10   9        0.44        0.51      0.81 o
  -1  10   9        2.48        2.38      0.88 o
   0  10   9        3.07        3.28      0.89 o
   1  10   9        0.03        0.46      0.78 o
   2  10   9        0.11        0.65      0.62 o
   3  10   9        1.68        1.63      0.54 o
   4  10   9        1.20        1.13      0.51 o
   5  10   9        0.57        0.19      0.52 o
   6  10   9        6.36        8.57      1.05 o
   7  10   9        4.84        5.01      0.75 o
   8  10   9       10.27       11.23      0.93 o
   9  10   9        0.07       -0.47      0.47 o
  10  10   9        0.70        0.26      0.53 o
  11  10   9        3.27        3.46      0.63 o
  12  10   9        1.00        1.92      0.70 o
  -1  11   9        0.00       -0.59      0.78 o
   0  11   9        0.23        0.57      1.38 o
   1  11   9        7.49        7.01      1.12 o
   2  11   9        0.61        1.11      1.18 o
   3  11   9        0.05       -0.65      0.65 o
   4  11   9        0.38        0.17      0.56 o
   5  11   9        3.46        2.82      0.69 o
   6  11   9        0.31        0.58      0.91 o
   7  11   9        0.78        1.01      0.78 o
   8  11   9       14.62       17.74      1.40 o
   9  11   9        2.16        0.46      0.60 o
  10  11   9        1.10        0.99      0.62 o
  11  11   9        0.00        0.26      0.53 o
   0  12   9        0.93        2.27      1.49 o
   1  12   9        0.58        0.64      0.86 o
   2  12   9        3.83        5.18      1.43 o
   3  12   9        7.22        7.17      1.17 o
   4  12   9        0.02       -0.85      0.85 o
   5  12   9        0.00        0.32      0.62 o
   6  12   9        0.86        0.97      1.26 o
   7  12   9        1.57        0.92      0.84 o
   8  12   9        0.01        0.18      0.78 o
   9  12   9        0.06        0.30      0.82 o
  10  12   9        0.18        0.80      0.79 o
  11  12   9        2.05        3.94      1.13 o
   3  13   9        1.62        2.73      1.43 o
   4  13   9        0.76       -0.91      1.79 o
   5  13   9        0.00        0.07      0.88 o
   6  13   9        6.07        4.05      2.03 o
   7  13   9        2.77        1.88      1.10 o
   8  13   9        1.35        0.59      0.93 o
   9  13   9        6.82        9.59      1.77 o
  -5  -8  10        1.81        1.72      1.18 o
  -4  -8  10        0.19        0.07      0.89 o
  -3  -8  10        1.35       -0.26      1.01 o
  -2  -8  10        0.00       -1.16      1.16 o
  -1  -8  10        0.11       -0.72      0.92 o
   0  -8  10        0.22       -0.41      1.20 o
   1  -8  10        0.23        0.68      0.93 o
   2  -8  10        0.57        1.48      1.49 o
  -7  -7  10        5.07        4.52      1.34 o
  -6  -7  10       16.07       17.68      2.10 o
  -5  -7  10        0.80        1.34      0.92 o
  -4  -7  10        2.81        4.42      1.05 o
  -3  -7  10        0.05       -0.75      0.75 o
  -2  -7  10       11.54       18.92      1.93 o
  -1  -7  10        0.71        0.94      0.88 o
   0  -7  10        7.48        7.29      1.66 o
   1  -7  10        1.07       -0.73      0.73 o
   2  -7  10        0.01        0.59      0.82 o
   3  -7  10        0.30       -0.26      0.77 o
  -7  -6  10       16.96       22.11      1.60 o
  -6  -6  10       27.31       34.93      2.77 o
  -5  -6  10       10.44        9.58      1.53 o
  -4  -6  10        1.30        0.62      0.80 o
  -3  -6  10        0.01       -0.20      0.72 o
  -2  -6  10        0.02       -0.38      0.79 o
  -1  -6  10        0.00       -0.55      0.55 o
   0  -6  10        2.61        2.26      0.71 o
   1  -6  10        0.04       -0.76      1.01 o
   2  -6  10        0.57        1.44      1.06 o
   3  -6  10        9.16        6.79      1.11 o
   4  -6  10        5.54        5.59      0.93 o
   5  -6  10        0.03        0.36      0.80 o
  -8  -5  10        0.32       -0.41      0.62 o
  -7  -5  10        0.49        0.27      0.60 o
  -6  -5  10       12.56       17.25      1.63 o
  -5  -5  10        1.83        2.04      0.93 o
  -4  -5  10        9.14        8.53      1.15 o
  -3  -5  10        0.01        0.85      0.73 o
  -2  -5  10        0.17       -0.63      0.63 o
  -1  -5  10       12.38       16.43      0.94 o
   0  -5  10        0.07       -0.24      0.59 o
   1  -5  10        9.27        8.31      0.89 o
   2  -5  10       28.74       28.31      1.73 o
   3  -5  10       44.91       42.78      5.06 o
   4  -5  10       41.81       46.65      1.85 o
   5  -5  10        0.20       -0.56      0.56 o
   6  -5  10        1.71        0.13      0.61 o
  -8  -4  10        1.29        1.94      0.58 o
  -7  -4  10        6.43        6.00      0.78 o
  -6  -4  10        0.18        0.90      0.58 o
  -5  -4  10        0.02        0.67      0.62 o
  -4  -4  10        0.24        0.69      0.56 o
  -3  -4  10        0.14        0.60      0.68 o
  -2  -4  10       18.90       17.91      1.08 o
  -1  -4  10       65.74       57.89      1.63 o
   0  -4  10        8.64        8.02      0.70 o
   1  -4  10        0.36        0.91      0.47 o
   2  -4  10        7.44        7.51      0.99 o
   3  -4  10       19.56       19.16      1.40 o
   4  -4  10        8.39        8.57      0.88 o
   5  -4  10        0.07       -0.51      0.57 o
   6  -4  10        5.17        6.24      0.73 o
   7  -4  10        0.07       -0.19      0.54 o
  -8  -3  10        0.50        0.79      0.50 o
  -7  -3  10       17.69       20.12      1.14 o
  -6  -3  10        0.93        0.16      0.38 o
  -5  -3  10        0.12        0.44      0.53 o
  -4  -3  10        0.00        0.01      0.50 o
  -3  -3  10       14.41       14.08      0.96 o
  -2  -3  10       37.35       34.68      1.22 o
  -1  -3  10        0.01        0.41      0.41 o
   0  -3  10       49.55       47.37      1.43 o
   1  -3  10        2.16        1.72      0.46 o
   2  -3  10       16.15       19.55      0.92 o
   3  -3  10        0.63        0.51      0.73 o
   4  -3  10        3.56        5.04      0.92 o
   5  -3  10        0.01       -0.11      0.44 o
   6  -3  10        2.20        1.72      0.56 o
   7  -3  10        0.86        0.10      0.46 o
   8  -3  10        2.59        2.53      0.56 o
  -8  -2  10        0.00       -0.38      0.40 o
  -7  -2  10        5.16        3.34      0.63 o
  -6  -2  10        2.60        0.75      0.53 o
  -5  -2  10       22.18       26.09      1.25 o
  -4  -2  10        0.01       -0.65      0.65 o
  -3  -2  10        5.88        4.96      0.76 o
  -2  -2  10       27.15       29.09      0.97 o
  -1  -2  10        2.91        2.17      0.43 o
   0  -2  10       74.82       67.00      2.67 o
   1  -2  10       20.71       17.24      0.83 o
   2  -2  10        0.63        1.29      0.36 o
   3  -2  10        0.78        0.90      0.39 o
   4  -2  10        0.46        0.28      0.40 o
   5  -2  10        4.70        4.29      0.56 o
   6  -2  10       19.42       21.50      0.99 o
   7  -2  10        5.42        6.72      0.68 o
   8  -2  10        0.19        0.08      0.54 o
   9  -2  10        0.57        1.72      1.11 o
  -8  -1  10        0.36        0.76      0.54 o
  -7  -1  10        9.85        9.02      0.78 o
  -6  -1  10        6.74        5.76      0.71 o
  -5  -1  10        0.73        0.61      0.38 o
  -4  -1  10       17.95       19.37      1.08 o
  -3  -1  10        5.97        4.60      0.64 o
  -2  -1  10        0.42       -0.19      0.33 o
  -1  -1  10      173.17      184.00      2.97 o
   0  -1  10       59.20       54.35      1.28 o
   1  -1  10       30.68       30.29      1.56 o
   2  -1  10        2.86        4.40      0.45 o
   3  -1  10        1.63        1.46      0.47 o
   4  -1  10        2.69        1.30      0.56 o
   5  -1  10       22.65       22.86      0.93 o
   6  -1  10       10.63       10.14      0.92 o
   7  -1  10        8.84        8.99      0.91 o
   8  -1  10        5.64        4.54      0.94 o
   9  -1  10        0.03        0.02      0.37 o
  10  -1  10        0.64        0.36      0.76 o
  -8   0  10        0.08        0.51      0.39 o
  -7   0  10        0.18       -0.22      0.44 o
  -6   0  10       25.30       24.21      1.16 o
  -5   0  10        3.41        3.89      0.47 o
  -4   0  10        4.90        4.14      0.51 o
  -3   0  10       19.21       18.54      1.00 o
  -2   0  10      188.41      181.04      3.43 o
  -1   0  10       96.00       91.47      1.76 o
   0   0  10       27.75       24.37      0.82 o
   1   0  10       32.41       30.49      0.82 o
   2   0  10       19.82       19.32      0.74 o
   3   0  10      336.17      317.50      4.59 o
   4   0  10        0.01        0.29      0.30 o
   5   0  10        2.13        2.57      0.43 o
   6   0  10        9.52        8.19      0.59 o
   7   0  10        9.55       11.12      0.70 o
   8   0  10        0.16        0.04      0.41 o
   9   0  10        3.66        2.79      0.65 o
  10   0  10        1.11        1.78      0.61 o
  -8   1  10        2.31        3.93      1.25 o
  -7   1  10        3.67        4.18      1.21 o
  -6   1  10       42.47       44.39      1.53 o
  -5   1  10       11.98       13.98      0.66 o
  -4   1  10        3.57        4.24      0.50 o
  -3   1  10       40.40       38.69      1.16 o
  -2   1  10      282.55      276.25      4.59 o
  -1   1  10      168.04      155.87      2.56 o
   0   1  10       62.96       61.01      1.74 o
   1   1  10       17.15       16.57      0.61 o
   2   1  10        4.64        3.31      0.35 o
   3   1  10      138.36      148.43      1.97 o
   4   1  10        0.03        0.35      0.47 o
   5   1  10       16.81       16.37      0.62 o
   6   1  10       29.47       29.35      1.00 o
   7   1  10       39.44       38.02      1.15 o
   8   1  10        9.10        7.47      0.61 o
   9   1  10       15.56       17.82      0.82 o
  10   1  10        1.01        2.37      0.64 o
  11   1  10        1.28        1.79      0.70 o
  -7   2  10        5.95        5.33      0.78 o
  -6   2  10       27.43       35.48      1.21 o
  -5   2  10        0.02        0.00      0.42 o
  -4   2  10        0.14       -0.03      0.43 o
  -3   2  10       59.74       66.78      1.46 o
  -2   2  10        3.95        4.03      0.41 o
  -1   2  10        8.31        6.98      0.46 o
   0   2  10       10.39       11.05      0.61 o
   1   2  10        0.41        0.77      0.26 o
   2   2  10       18.49       16.62      0.65 o
   3   2  10       29.21       26.70      0.73 o
   4   2  10      406.40      388.90      4.50 o
   5   2  10       46.57       42.05      0.91 o
   6   2  10        2.65        3.36      0.39 o
   7   2  10        4.43        4.30      0.43 o
   8   2  10       45.77       44.52      1.24 o
   9   2  10       33.97       30.81      1.03 o
  10   2  10       19.28       22.34      2.18 o
  11   2  10        0.01       -0.36      0.47 o
  -7   3  10        9.76        8.10      0.74 o
  -6   3  10        2.27        1.88      0.87 o
  -5   3  10        2.59        3.69      0.77 o
  -4   3  10        2.19        2.77      0.52 o
  -3   3  10       51.24       51.07      1.36 o
  -2   3  10       11.61       11.58      0.67 o
  -1   3  10        4.19        1.63      0.36 o
   0   3  10        4.35        3.64      0.45 o
   1   3  10       46.79       45.77      1.09 o
   2   3  10        8.33        8.89      0.43 o
   3   3  10       86.28       95.24      1.43 o
   4   3  10        3.16        2.86      0.33 o
   5   3  10        0.80        0.50      0.25 o
   6   3  10        0.20        0.27      0.30 o
   7   3  10        9.88       10.77      0.54 o
   8   3  10       34.80       31.98      0.92 o
   9   3  10        0.36        0.21      0.37 o
  10   3  10        2.17        2.50      0.34 o
  11   3  10        0.03       -0.01      0.60 o
  12   3  10        0.04        0.28      0.62 o
  -7   4  10        1.62        2.09      0.85 o
  -6   4  10        0.28       -0.37      0.58 o
  -5   4  10        1.38        1.77      0.74 o
  -4   4  10        2.71        1.69      0.51 o
  -3   4  10        4.07        3.47      0.59 o
  -2   4  10        0.40        0.11      0.43 o
  -1   4  10        7.16        8.61      0.53 o
   0   4  10       15.47       19.59      0.78 o
   1   4  10        8.83        7.07      0.49 o
   2   4  10      100.81      111.72      2.35 o
   3   4  10        0.03       -0.19      0.27 o
   4   4  10      225.48      225.57      2.84 o
   5   4  10        9.93        9.20      0.44 o
   6   4  10       48.09       49.94      1.11 o
   7   4  10        1.34        0.74      0.30 o
   8   4  10        0.60        0.70      0.33 o
   9   4  10       19.49       17.40      1.09 o
  10   4  10        4.06        5.26      0.42 o
  11   4  10       15.51       19.33      1.05 o
  12   4  10        1.55        2.42      0.61 o
  -6   5  10        5.23        4.79      0.92 o
  -5   5  10        1.61        1.42      0.78 o
  -4   5  10        0.03       -0.53      0.53 o
  -3   5  10        3.61        2.33      0.55 o
  -2   5  10       55.18       56.38      1.99 o
  -1   5  10       12.12       11.78      0.71 o
   0   5  10       56.97       48.88      1.19 o
   1   5  10       22.16       21.81      0.78 o
   2   5  10        2.59        3.39      0.38 o
   3   5  10      100.13       93.62      1.77 o
   4   5  10        7.69        6.36      0.48 o
   5   5  10        1.60        1.37      0.34 o
   6   5  10        0.57        0.99      0.31 o
   7   5  10       28.78       26.07      0.81 o
   8   5  10        0.20        0.73      0.32 o
   9   5  10        2.64        1.96      0.38 o
  10   5  10        7.21        7.84      0.50 o
  11   5  10        0.01       -0.44      0.44 o
  12   5  10        3.04        3.47      0.63 o
  -5   6  10        5.52        8.24      1.11 o
  -4   6  10        0.00       -0.07      0.48 o
  -3   6  10        0.65        0.39      0.51 o
  -2   6  10        5.40        7.37      1.02 o
  -1   6  10        4.32        6.76      1.05 o
   0   6  10        3.64        2.81      0.44 o
   1   6  10        9.82       10.79      0.87 o
   2   6  10        3.18        2.10      0.47 o
   3   6  10       33.83       37.36      1.04 o
   4   6  10       15.45       15.13      0.86 o
   5   6  10        0.59        0.31      0.34 o
   6   6  10        5.22        3.94      0.63 o
   7   6  10        0.60        1.02      0.39 o
   8   6  10        0.00       -0.09      0.31 o
   9   6  10       26.16       26.83      0.87 o
  10   6  10        4.52        6.21      0.89 o
  11   6  10        0.96       -0.87      0.88 o
  12   6  10        6.23        9.52      1.48 o
  -5   7  10        0.75        1.80      1.11 o
  -4   7  10        0.22        0.08      0.51 o
  -3   7  10        0.40       -0.10      0.86 o
  -2   7  10        9.16        8.80      0.84 o
  -1   7  10       53.84       47.96      1.63 o
   0   7  10       14.71       11.45      0.88 o
   1   7  10       48.49       50.13      1.43 o
   2   7  10       44.92       47.29      1.37 o
   3   7  10       10.28        9.05      1.32 o
   4   7  10       44.97       47.69      1.22 o
   5   7  10        0.07       -0.12      0.35 o
   6   7  10        6.48        5.43      0.78 o
   7   7  10       10.04       10.01      0.67 o
   8   7  10        1.77        1.30      0.43 o
   9   7  10        0.03       -0.36      0.36 o
  10   7  10        8.19        8.67      0.81 o
  11   7  10        0.08       -0.44      0.47 o
  12   7  10        0.01        0.75      0.61 o
  -4   8  10        6.06        4.83      1.40 o
  -3   8  10        1.21        1.70      0.65 o
  -2   8  10        3.12        4.91      0.77 o
  -1   8  10       10.95       10.85      1.12 o
   0   8  10        2.83        2.89      0.88 o
   1   8  10        0.16       -0.23      0.56 o
   2   8  10        0.26        0.25      0.58 o
   3   8  10       75.99       73.83      1.82 o
   4   8  10        0.57        2.12      0.52 o
   5   8  10       49.56       51.71      1.78 o
   6   8  10        2.04        2.08      0.56 o
   7   8  10        2.43        2.29      0.55 o
   8   8  10        0.17       -0.01      0.43 o
   9   8  10        0.08        0.99      0.46 o
  10   8  10        0.96        1.65      0.53 o
  11   8  10        0.24       -0.30      0.47 o
  12   8  10        2.79        4.31      0.83 o
  -3   9  10        0.11       -0.23      0.60 o
  -2   9  10        4.56        5.50      0.81 o
  -1   9  10        6.65        9.69      1.14 o
   0   9  10        0.13        0.19      0.69 o
   1   9  10       12.53       10.93      1.14 o
   2   9  10        3.60        3.40      0.60 o
   3   9  10        0.05        0.04      0.43 o
   4   9  10        5.01        5.74      0.64 o
   5   9  10       19.40       18.74      1.54 o
   6   9  10        0.44        0.88      0.74 o
   7   9  10        0.58       -0.06      0.53 o
   8   9  10        8.15        8.40      0.71 o
   9   9  10        0.23       -0.26      0.49 o
  10   9  10        0.01       -0.49      0.49 o
  11   9  10        0.81        0.16      0.47 o
  12   9  10        1.20        0.27      0.69 o
  -2  10  10        3.99        3.59      1.14 o
  -1  10  10        2.35        3.11      0.99 o
   0  10  10        0.02        0.14      0.78 o
   1  10  10        0.54        1.93      0.88 o
   2  10  10        1.43        1.51      0.69 o
   3  10  10        1.28        1.30      0.54 o
   4  10  10        0.11       -0.49      0.49 o
   5  10  10        1.79        1.63      0.61 o
   6  10  10        8.06        7.59      1.04 o
   7  10  10       22.66       24.58      3.41 o
   8  10  10       16.07       15.55      1.04 o
   9  10  10        6.92        7.55      0.81 o
  10  10  10        0.00        0.17      0.54 o
  11  10  10        0.02       -0.47      0.47 o
  12  10  10        3.21        4.65      0.73 o
   0  11  10        0.04        0.13      0.86 o
   1  11  10        2.98        0.81      0.89 o
   2  11  10       10.92        7.85      1.20 o
   3  11  10        1.24        3.09      0.77 o
   4  11  10        4.86        3.90      0.95 o
   5  11  10        2.01        2.44      0.71 o
   6  11  10        5.10        6.50      1.10 o
   7  11  10        3.63        3.73      0.93 o
   8  11  10        0.00        0.67      0.75 o
   9  11  10        0.10       -0.63      0.63 o
  10  11  10        0.01       -0.53      0.53 o
  11  11  10        1.01        0.91      0.72 o
   1  12  10        2.90        4.77      1.17 o
   2  12  10        0.58        0.10      0.88 o
   3  12  10        1.14       -0.65      1.07 o
   4  12  10        5.14        6.22      1.71 o
   5  12  10        2.54        3.26      0.87 o
   6  12  10        0.70        1.18      1.32 o
   7  12  10        1.64        2.00      0.94 o
   8  12  10        0.11        0.74      0.81 o
   9  12  10        0.00       -0.55      0.74 o
  10  12  10        0.80       -0.37      0.90 o
   4  13  10        0.72       -0.26      0.90 o
   5  13  10        0.00       -0.85      0.87 o
   6  13  10        0.20       -0.44      0.82 o
   7  13  10        0.01        0.76      1.28 o
   8  13  10        0.49        0.93      0.96 o
   9  13  10        3.33        2.57      1.42 o
  -3  -8  11        2.60        0.20      1.48 o
  -2  -8  11        0.04       -1.28      1.28 o
  -5  -7  11        0.08       -0.01      0.91 o
  -4  -7  11        2.04        0.95      0.89 o
  -3  -7  11        2.31        3.07      1.05 o
  -2  -7  11        2.14        1.40      1.00 o
  -1  -7  11        3.70        6.20      1.25 o
   0  -7  11        0.00       -1.05      1.05 o
   1  -7  11        0.48        0.64      0.88 o
   2  -7  11        0.00       -0.06      0.85 o
  -6  -6  11        1.32        1.12      0.92 o
  -5  -6  11        4.42        4.84      1.14 o
  -4  -6  11        5.82       10.35      1.33 o
  -3  -6  11        0.24       -0.08      0.80 o
  -2  -6  11        0.12       -0.61      0.98 o
  -1  -6  11        1.12        0.57      0.71 o
   0  -6  11        5.74        6.02      1.12 o
   1  -6  11        2.01        4.14      0.98 o
   2  -6  11        2.50       -0.04      1.03 o
   3  -6  11        4.24        4.40      0.92 o
   4  -6  11        0.79       -0.19      0.69 o
  -7  -5  11        2.40        2.44      1.14 o
  -6  -5  11        1.29        0.29      1.73 o
  -5  -5  11        4.97        3.42      0.98 o
  -4  -5  11        0.11       -0.65      0.77 o
  -3  -5  11        6.05        4.37      2.05 o
  -2  -5  11        3.06        4.09      0.97 o
  -1  -5  11        0.21       -0.37      0.58 o
   0  -5  11        1.43        2.03      0.62 o
   1  -5  11        1.24        1.89      0.68 o
   2  -5  11        0.02        0.71      0.74 o
   3  -5  11        3.10        0.70      0.81 o
   4  -5  11        0.01       -0.21      0.62 o
   5  -5  11        0.84        1.67      0.74 o
  -7  -4  11        0.00        0.95      0.60 o
  -6  -4  11        0.30        0.87      0.76 o
  -5  -4  11       10.23       13.87      1.40 o
  -4  -4  11       25.26       25.07      1.66 o
  -3  -4  11        1.38        1.46      0.83 o
  -2  -4  11        0.18        0.72      0.94 o
  -1  -4  11       19.52       21.89      1.24 o
   0  -4  11       11.58        8.36      0.75 o
   1  -4  11        0.03       -0.44      0.58 o
   2  -4  11        2.91        1.61      0.79 o
   3  -4  11        7.32        6.27      1.00 o
   4  -4  11        8.12        8.32      0.95 o
   5  -4  11        1.85        1.77      1.32 o
   6  -4  11        0.73        0.25      0.93 o
   7  -4  11        0.55        0.28      0.71 o
  -8  -3  11        0.72        0.59      1.00 o
  -7  -3  11        4.92        5.04      0.77 o
  -6  -3  11       12.50       15.26      0.80 o
  -5  -3  11        2.48        3.73      0.84 o
  -4  -3  11       13.53       14.15      1.06 o
  -3  -3  11        0.53        0.10      0.85 o
  -2  -3  11        9.52        9.66      0.87 o
  -1  -3  11        4.87        3.47      0.58 o
   0  -3  11        0.61        1.43      0.48 o
   1  -3  11        4.10        3.25      0.57 o
   2  -3  11       20.55       19.24      1.12 o
   3  -3  11       10.96       11.38      2.85 o
   4  -3  11        0.01       -0.50      0.50 o
   5  -3  11       15.92       15.75      1.09 o
   6  -3  11        0.07       -0.08      0.49 o
   7  -3  11        0.27        0.27      0.51 o
   8  -3  11        0.70        0.29      0.56 o
  -8  -2  11        1.79        1.83      0.66 o
  -7  -2  11        0.03        0.43      0.54 o
  -6  -2  11        4.59        5.00      0.50 o
  -5  -2  11       11.10        9.52      0.88 o
  -4  -2  11        0.02        0.75      0.59 o
  -3  -2  11        0.44        0.71      0.60 o
  -2  -2  11        0.33       -0.14      0.47 o
  -1  -2  11       52.84       50.86      1.51 o
   0  -2  11       43.63       37.51      1.29 o
   1  -2  11        3.27        1.53      0.48 o
   2  -2  11        0.16        0.62      0.43 o
   3  -2  11        6.62        6.80      1.12 o
   4  -2  11        3.24        2.76      0.53 o
   5  -2  11        0.01       -0.34      0.41 o
   6  -2  11        2.24        1.73      0.54 o
   7  -2  11        2.00        2.77      0.55 o
   8  -2  11        1.20        0.22      0.63 o
   9  -2  11        0.55       -0.30      0.73 o
  -8  -1  11        0.26        0.93      0.59 o
  -7  -1  11        3.60        4.39      0.67 o
  -6  -1  11       21.86       22.98      1.58 o
  -5  -1  11        9.97        9.35      0.66 o
  -4  -1  11        0.00       -0.65      0.65 o
  -3  -1  11       19.41       20.94      1.12 o
  -2  -1  11        5.60        5.54      0.61 o
  -1  -1  11        1.88        2.12      0.43 o
   0  -1  11        1.87        2.71      0.52 o
   1  -1  11        7.66        6.75      0.63 o
   2  -1  11       74.23       72.41      1.77 o
   3  -1  11       44.35       41.92      1.61 o
   4  -1  11        0.09       -0.34      0.34 o
   5  -1  11       24.45       23.47      1.00 o
   6  -1  11        0.30        0.30      0.44 o
   7  -1  11       10.75       13.26      0.83 o
   8  -1  11        0.01       -0.41      0.41 o
   9  -1  11        5.08        5.09      0.59 o
  -8   0  11        0.00        1.08      1.10 o
  -7   0  11        0.03       -0.47      0.65 o
  -6   0  11        0.56        0.79      0.76 o
  -5   0  11        0.33        0.47      0.42 o
  -4   0  11        0.21       -0.37      0.43 o
  -3   0  11       37.17       36.33      1.43 o
  -2   0  11       14.33       15.35      0.81 o
  -1   0  11        0.74        0.66      0.38 o
   0   0  11       62.78       66.26      1.48 o
   1   0  11        0.01       -0.37      0.37 o
   2   0  11        8.91        9.82      0.59 o
   3   0  11        1.32        0.51      0.34 o
   4   0  11       28.18       26.74      0.90 o
   5   0  11        6.70        6.17      0.59 o
   6   0  11        0.11        0.36      0.40 o
   7   0  11        7.42        9.41      0.70 o
   8   0  11        2.49        1.72      0.50 o
   9   0  11        0.08       -0.39      0.39 o
  10   0  11        0.03       -0.38      0.68 o
  -7   1  11        3.66        3.56      0.63 o
  -6   1  11        0.28        0.17      0.53 o
  -5   1  11       11.95       15.45      0.74 o
  -4   1  11       63.39       66.45      1.63 o
  -3   1  11       17.83       16.90      0.85 o
  -2   1  11        1.72        1.81      0.55 o
  -1   1  11        3.18        5.82      0.53 o
   0   1  11       30.48       32.39      0.98 o
   1   1  11      103.34       97.64      2.10 o
   2   1  11       23.36       21.38      1.01 o
   3   1  11        9.13        8.21      0.40 o
   4   1  11       48.80       42.40      1.46 o
   5   1  11       29.41       26.59      0.97 o
   6   1  11       13.48       11.54      0.69 o
   7   1  11        4.35        5.75      0.58 o
   8   1  11       18.79       19.35      0.90 o
   9   1  11       16.86       19.42      0.93 o
  10   1  11        0.70        0.76      0.36 o
  -7   2  11        0.04        0.08      0.72 o
  -6   2  11        5.67        6.67      0.77 o
  -5   2  11        1.25        1.30      0.51 o
  -4   2  11       24.42       21.55      0.83 o
  -3   2  11       19.46       20.40      0.83 o
  -2   2  11       10.57       13.04      0.66 o
  -1   2  11       83.90       92.41      2.92 o
   0   2  11       15.42       17.89      0.68 o
   1   2  11        4.51        5.12      0.47 o
   2   2  11        0.01       -0.13      0.32 o
   3   2  11        3.25        3.45      0.39 o
   4   2  11       70.56       61.98      1.09 o
   5   2  11        5.72        5.94      0.45 o
   6   2  11       22.98       23.44      1.17 o
   7   2  11       46.30       44.18      1.27 o
   8   2  11        5.71        8.58      0.68 o
   9   2  11        2.77        4.34      0.54 o
  10   2  11        0.03       -0.37      0.37 o
  11   2  11        0.70        0.92      0.54 o
  -7   3  11        3.06        2.19      0.88 o
  -6   3  11        5.71        6.81      0.78 o
  -5   3  11        9.58       10.84      0.91 o
  -4   3  11        4.01        4.27      0.65 o
  -3   3  11        7.37        8.19      0.74 o
  -2   3  11        3.94        3.90      0.53 o
  -1   3  11        0.15        0.16      0.39 o
   0   3  11        1.21        0.49      0.37 o
   1   3  11        2.42        1.87      0.39 o
   2   3  11       51.05       48.16      1.09 o
   3   3  11       88.15       85.44      1.47 o
   4   3  11       96.27       97.61      1.64 o
   5   3  11      106.09      109.20      1.74 o
   6   3  11        5.90        5.77      0.77 o
   7   3  11       10.41        9.74      0.56 o
   8   3  11       23.82       22.30      0.91 o
   9   3  11        1.36        0.93      0.43 o
  10   3  11        0.00       -0.21      0.40 o
  11   3  11        0.44       -0.16      0.49 o
  -6   4  11        9.03        8.55      1.05 o
  -5   4  11        5.41        3.73      0.86 o
  -4   4  11        5.09        7.01      1.02 o
  -3   4  11        2.82        2.21      1.00 o
  -2   4  11        3.72        4.72      0.71 o
  -1   4  11       52.02       43.35      1.29 o
   0   4  11        0.40        0.59      0.44 o
   1   4  11       48.86       48.10      1.56 o
   2   4  11        0.00        0.26      0.37 o
   3   4  11        1.31        2.01      0.36 o
   4   4  11       20.85       21.90      0.75 o
   5   4  11       62.44       65.63      1.60 o
   6   4  11       73.93       74.13      1.62 o
   7   4  11        7.18        8.90      0.53 o
   8   4  11       17.34       18.34      0.73 o
   9   4  11        5.27        7.70      0.54 o
  10   4  11        0.05       -0.35      0.35 o
  11   4  11        7.24        8.59      0.82 o
  12   4  11        0.07       -0.73      1.11 o
  -6   5  11       15.78       18.04      1.75 o
  -5   5  11       11.08       10.69      1.19 o
  -4   5  11        5.93        8.79      0.74 o
  -3   5  11        0.52        0.16      0.51 o
  -2   5  11       35.15       37.75      1.42 o
  -1   5  11       21.06       16.20      1.72 o
   0   5  11        7.23        7.22      0.56 o
   1   5  11        4.80        3.43      0.46 o
   2   5  11        0.00       -0.28      0.31 o
   3   5  11        7.46        8.75      0.66 o
   4   5  11       44.09       47.87      1.20 o
   5   5  11        9.21        8.33      0.85 o
   6   5  11        0.31        0.23      0.58 o
   7   5  11        3.06        2.31      0.43 o
   8   5  11       11.86       12.01      0.61 o
   9   5  11        0.03        0.13      0.45 o
  10   5  11        0.65        0.35      0.35 o
  11   5  11        1.89        2.43      0.62 o
  12   5  11        0.10       -0.50      0.50 o
  -5   6  11        7.28        8.54      1.52 o
  -4   6  11        5.51        6.50      0.69 o
  -3   6  11        1.89        1.50      0.60 o
  -2   6  11        8.00       12.27      1.00 o
  -1   6  11        7.47        9.63      0.85 o
   0   6  11        0.12       -0.40      0.40 o
   1   6  11        3.59        3.80      0.51 o
   2   6  11       16.61       18.39      0.79 o
   3   6  11       10.11        7.86      0.59 o
   4   6  11       12.45       12.38      0.61 o
   5   6  11       94.93       97.43      2.12 o
   6   6  11        9.74       10.96      0.79 o
   7   6  11        3.02        3.56      0.51 o
   8   6  11        0.18        0.21      0.40 o
   9   6  11        5.59        6.07      0.66 o
  10   6  11        7.43        6.73      0.69 o
  11   6  11        0.04       -0.31      0.58 o
  12   6  11        1.57        1.33      0.68 o
  -4   7  11        5.79        7.63      0.71 o
  -3   7  11        3.52        2.21      0.64 o
  -2   7  11        5.50        4.87      0.76 o
  -1   7  11        9.61        7.93      0.85 o
   0   7  11        0.01       -0.50      0.50 o
   1   7  11       15.37       15.96      0.78 o
   2   7  11        8.64        5.29      0.61 o
   3   7  11        6.92        4.70      0.71 o
   4   7  11       75.19       80.32      1.90 o
   5   7  11        7.13        4.61      0.52 o
   6   7  11       30.97       32.12      1.32 o
   7   7  11        1.23        1.51      0.47 o
   8   7  11        5.44        4.69      0.69 o
   9   7  11        2.89        2.43      0.50 o
  10   7  11        0.47       -0.02      0.46 o
  11   7  11        1.70        1.97      0.50 o
  12   7  11        1.23        1.99      1.23 o
  -3   8  11        0.00        0.25      0.59 o
  -2   8  11        6.61        6.31      0.83 o
  -1   8  11        0.04        0.09      0.60 o
   0   8  11        7.45        6.33      0.84 o
   1   8  11       22.43       18.97      1.12 o
   2   8  11        7.18        9.13      0.74 o
   3   8  11        0.04        0.37      0.45 o
   4   8  11        1.93        2.31      0.55 o
   5   8  11       32.35       33.67      2.15 o
   6   8  11        0.66       -0.12      0.51 o
   7   8  11        4.04        4.06      0.67 o
   8   8  11        0.05        0.11      0.44 o
   9   8  11        0.05       -0.47      0.47 o
  10   8  11        3.53        3.76      0.65 o
  11   8  11        0.05       -0.09      0.60 o
  12   8  11        0.00        0.91      1.05 o
  -2   9  11        0.18        0.67      0.76 o
  -1   9  11        4.58        4.45      0.81 o
   0   9  11        0.11       -0.49      0.76 o
   1   9  11        6.01        5.73      1.03 o
   2   9  11        6.55        7.86      0.88 o
   3   9  11        7.92        7.48      0.73 o
   4   9  11        0.62        0.79      0.50 o
   5   9  11        2.87        1.78      0.62 o
   6   9  11        5.12        5.02      1.23 o
   7   9  11        0.27       -0.52      0.52 o
   8   9  11        0.74       -0.03      0.69 o
   9   9  11        1.11        1.23      0.72 o
  10   9  11        0.95       -0.32      0.52 o
  11   9  11        1.91        2.91      0.63 o
  12   9  11        0.25        0.15      0.48 o
  -1  10  11        0.25        0.19      0.83 o
   0  10  11        0.03       -0.21      0.78 o
   1  10  11        2.84        2.96      0.99 o
   2  10  11        2.00        2.04      0.91 o
   3  10  11        0.61       -0.01      0.61 o
   4  10  11        0.60        0.06      0.58 o
   5  10  11        5.35        6.21      0.80 o
   6  10  11        2.22        1.19      0.80 o
   7  10  11        6.05        5.50      1.10 o
   8  10  11        0.11        0.49      0.77 o
   9  10  11        0.08       -0.51      0.51 o
  10  10  11        1.75        2.55      0.66 o
  11  10  11        3.19        3.68      0.69 o
   0  11  11        0.76        0.32      0.93 o
   1  11  11        5.22        3.57      1.02 o
   2  11  11        5.17        4.37      1.11 o
   3  11  11        1.95        1.43      1.20 o
   4  11  11        1.13        1.57      0.71 o
   5  11  11        1.55        1.32      0.69 o
   6  11  11        9.50        7.91      1.15 o
   7  11  11        0.36       -0.25      0.74 o
   8  11  11        0.80        0.28      0.77 o
   9  11  11        0.30       -0.08      0.75 o
  10  11  11        0.00        0.69      0.74 o
  11  11  11        0.26        1.00      0.91 o
   2  12  11        0.85        2.07      1.34 o
   3  12  11        0.37       -0.46      1.19 o
   4  12  11        1.68        1.67      0.95 o
   5  12  11        0.04       -0.78      0.78 o
   6  12  11        0.28       -0.14      0.81 o
   7  12  11        0.41       -0.72      0.78 o
   8  12  11        5.74        5.66      1.14 o
   9  12  11        2.11        1.19      0.92 o
  10  12  11        0.07        2.54      1.11 o
   5  13  11        1.88        0.60      0.93 o
   6  13  11        1.18        1.15      2.55 o
   7  13  11        1.99        2.07      0.98 o
   8  13  11        0.31       -0.04      2.41 o
  -3  -7  12        0.74        0.59      1.03 o
  -2  -7  12        0.11        2.76      1.64 o
  -1  -7  12       16.17       16.92      2.60 o
   0  -7  12        7.30        9.91      1.93 o
  -5  -6  12       15.25       17.43      2.28 o
  -4  -6  12       10.68       12.97      2.22 o
  -3  -6  12        0.63       -0.47      0.88 o
  -2  -6  12        9.21       13.94      1.59 o
  -1  -6  12        1.97        3.35      1.58 o
   0  -6  12        0.21        1.00      1.10 o
   1  -6  12        0.07       -0.94      0.94 o
   2  -6  12        0.23       -0.27      0.83 o
   3  -6  12        0.23        0.26      0.78 o
  -6  -5  12        2.61        2.06      1.34 o
  -5  -5  12        3.92        5.79      1.16 o
  -4  -5  12        6.54        7.51      1.99 o
  -3  -5  12        0.09        1.26      0.86 o
  -2  -5  12        0.06        0.07      0.80 o
  -1  -5  12        1.10        0.38      0.70 o
   0  -5  12       13.95       17.13      1.55 o
   1  -5  12        0.02        0.63      0.76 o
   2  -5  12        0.50        0.48      0.97 o
   3  -5  12        9.64        9.38      2.25 o
   4  -5  12        1.53        2.38      0.83 o
   5  -5  12        6.18        8.17      1.24 o
  -6  -4  12        0.87        1.23      0.83 o
  -5  -4  12        1.67        2.17      2.33 o
  -4  -4  12        0.14        1.43      0.89 o
  -3  -4  12        0.12       -0.19      0.82 o
  -2  -4  12        0.21       -0.20      0.78 o
  -1  -4  12        0.34        1.04      0.63 o
   0  -4  12        3.08        4.74      0.72 o
   1  -4  12        8.42        9.73      1.00 o
   2  -4  12        0.04       -0.17      0.70 o
   3  -4  12        2.16        2.15      0.81 o
   4  -4  12        1.04        1.24      0.70 o
   5  -4  12        4.22        4.88      0.86 o
   6  -4  12        4.72        5.19      1.04 o
  -7  -3  12        0.21        0.85      0.94 o
  -6  -3  12        0.25        0.02      0.47 o
  -5  -3  12        2.77        4.17      1.20 o
  -4  -3  12       17.05       14.35      1.97 o
  -3  -3  12        4.15        5.31      1.01 o
  -2  -3  12        0.01        1.38      0.77 o
  -1  -3  12        1.40        0.60      0.60 o
   0  -3  12        2.76        4.53      0.91 o
   1  -3  12        0.05        0.63      0.53 o
   2  -3  12        8.66       12.95      1.29 o
   3  -3  12        3.77        3.50      0.84 o
   4  -3  12        3.52        3.97      1.18 o
   5  -3  12        3.91        3.19      0.75 o
   6  -3  12        0.25        1.73      0.72 o
   7  -3  12        2.02        1.14      0.80 o
  -7  -2  12        0.11        1.08      0.71 o
  -6  -2  12        5.71        5.56      0.54 o
  -5  -2  12        3.18        3.10      0.92 o
  -4  -2  12        0.02        0.69      0.76 o
  -3  -2  12        6.16        5.49      1.60 o
  -2  -2  12        0.79        0.50      0.75 o
  -1  -2  12       21.98       21.48      1.24 o
   0  -2  12        0.01        0.27      0.47 o
   1  -2  12        0.99        1.86      0.52 o
   2  -2  12       14.60       13.80      1.03 o
   3  -2  12        4.99        5.28      0.90 o
   4  -2  12        0.34        0.85      0.55 o
   5  -2  12       10.95       11.08      0.96 o
   6  -2  12        5.28        6.59      0.83 o
   7  -2  12        0.03        0.25      0.55 o
   8  -2  12        1.33        1.11      0.61 o
  -7  -1  12        0.21       -0.22      1.17 o
  -6  -1  12        6.54        2.70      0.75 o
  -5  -1  12        6.56        6.67      0.65 o
  -4  -1  12        0.02        0.45      0.60 o
  -3  -1  12       53.56       52.43      2.25 o
  -2  -1  12        8.39        8.87      1.08 o
  -1  -1  12       17.70       16.40      1.07 o
   0  -1  12        4.03        3.88      0.66 o
   1  -1  12       17.26       17.11      1.27 o
   2  -1  12        0.10       -0.25      0.46 o
   3  -1  12        0.06        0.50      0.53 o
   4  -1  12       11.10        8.92      0.87 o
   5  -1  12        0.01       -0.30      0.40 o
   6  -1  12        9.93       10.04      0.76 o
   7  -1  12        0.38        0.09      0.48 o
   8  -1  12        0.53        0.08      0.52 o
   9  -1  12        0.48        0.13      0.51 o
  -7   0  12        0.22        0.15      0.62 o
  -6   0  12        3.86        5.69      0.79 o
  -5   0  12       17.45       15.49      0.83 o
  -4   0  12        1.06        1.19      0.50 o
  -3   0  12        0.57       -0.09      0.54 o
  -2   0  12       14.56       14.28      0.99 o
  -1   0  12       18.46       20.00      1.15 o
   0   0  12      163.45      159.20      3.11 o
   1   0  12      137.96      140.67      2.83 o
   2   0  12        0.23       -0.40      0.40 o
   3   0  12        0.01       -0.39      0.39 o
   4   0  12        1.00        1.16      0.44 o
   5   0  12       32.99       30.87      1.11 o
   6   0  12       21.50       21.41      1.14 o
   7   0  12        1.12        1.70      0.53 o
   8   0  12        0.48        0.38      0.46 o
   9   0  12        0.64       -0.52      0.65 o
  -7   1  12        0.86        0.60      0.66 o
  -6   1  12        3.08        2.97      0.68 o
  -5   1  12        7.63        9.00      0.65 o
  -4   1  12        8.15        6.22      0.64 o
  -3   1  12        1.03        2.24      0.66 o
  -2   1  12       65.51       68.94      2.07 o
  -1   1  12      119.24      123.44      2.58 o
   0   1  12       43.42       41.97      1.34 o
   1   1  12       24.05       25.06      1.05 o
   2   1  12        2.38        1.99      0.61 o
   3   1  12       26.29       24.48      0.87 o
   4   1  12        4.98        5.08      0.65 o
   5   1  12       10.08        9.67      0.68 o
   6   1  12       12.85       12.63      0.76 o
   7   1  12        1.97        2.38      0.54 o
   8   1  12        0.01       -0.41      0.41 o
   9   1  12        0.47       -0.31      0.47 o
  10   1  12        2.76        3.03      1.29 o
  -6   2  12        3.24        1.66      0.64 o
  -5   2  12        5.32        5.82      0.53 o
  -4   2  12       22.36       21.93      0.96 o
  -3   2  12       21.56       20.46      0.95 o
  -2   2  12        6.29        5.13      0.72 o
  -1   2  12        8.63        9.51      0.72 o
   0   2  12       23.88       19.71      0.92 o
   1   2  12       54.22       56.87      1.54 o
   2   2  12        4.00        3.87      0.54 o
   3   2  12       58.21       55.60      1.24 o
   4   2  12        2.43        2.22      0.42 o
   5   2  12        0.64       -0.17      0.37 o
   6   2  12        8.39        8.30      0.65 o
   7   2  12        9.03       11.38      0.73 o
   8   2  12        7.55        7.55      0.67 o
   9   2  12       19.80       18.37      1.03 o
  10   2  12        3.00        1.97      0.56 o
  -6   3  12        7.41        7.26      1.34 o
  -5   3  12        0.53       -0.11      0.61 o
  -4   3  12        0.82        1.42      0.51 o
  -3   3  12        1.51        2.39      0.55 o
  -2   3  12        0.50        0.44      0.46 o
  -1   3  12       16.09       16.50      0.91 o
   0   3  12       15.35       14.93      0.74 o
   1   3  12        0.01       -0.29      0.34 o
   2   3  12       14.70       13.44      0.77 o
   3   3  12       71.43       74.13      1.60 o
   4   3  12        8.93        7.50      0.69 o
   5   3  12       66.51       70.49      2.31 o
   6   3  12        0.37        0.37      0.39 o
   7   3  12        2.61        3.80      0.53 o
   8   3  12        0.20        0.24      0.48 o
   9   3  12        2.70        3.31      0.55 o
  10   3  12       15.90       16.30      0.85 o
  11   3  12        3.65        1.45      0.78 o
  -6   4  12        3.16        5.36      1.29 o
  -5   4  12        0.28       -0.68      0.68 o
  -4   4  12        2.35        2.52      0.67 o
  -3   4  12       26.40       27.20      1.24 o
  -2   4  12       32.13       29.25      1.28 o
  -1   4  12       10.74        9.73      1.03 o
   0   4  12        2.64        2.41      0.44 o
   1   4  12       11.27       11.56      1.05 o
   2   4  12       22.82       19.12      0.82 o
   3   4  12       22.24       21.56      0.87 o
   4   4  12       25.02       24.40      1.08 o
   5   4  12        1.47        1.21      0.46 o
   6   4  12        0.80        0.73      0.37 o
   7   4  12        4.88        5.37      0.91 o
   8   4  12        1.74        2.14      0.63 o
   9   4  12       14.39       16.80      0.83 o
  10   4  12        6.49       10.66      0.72 o
  11   4  12        0.77        0.18      0.54 o
  -5   5  12        6.51        4.17      1.36 o
  -4   5  12        2.90        1.12      0.61 o
  -3   5  12       11.97       10.75      1.22 o
  -2   5  12        3.20        3.34      0.68 o
  -1   5  12       10.67        8.42      0.83 o
   0   5  12        0.34       -0.41      0.41 o
   1   5  12       13.24       11.95      0.68 o
   2   5  12        2.07        1.39      0.43 o
   3   5  12       20.62       20.88      1.65 o
   4   5  12        1.57        2.30      0.42 o
   5   5  12        9.88        9.93      0.71 o
   6   5  12        0.11        0.20      0.39 o
   7   5  12        0.12       -0.08      0.35 o
   8   5  12        3.74        2.82      0.50 o
   9   5  12        5.93        5.45      0.68 o
  10   5  12        0.83        1.59      0.77 o
  11   5  12        1.02        1.88      1.01 o
  -4   6  12        4.77        5.49      0.69 o
  -3   6  12        0.71        1.02      0.61 o
  -2   6  12        0.00       -0.15      0.57 o
  -1   6  12        0.29        0.11      0.64 o
   0   6  12       18.75       20.54      1.14 o
   1   6  12        0.42        0.39      0.42 o
   2   6  12        1.57        1.89      0.45 o
   3   6  12        1.06        0.80      0.42 o
   4   6  12       12.18       12.07      0.80 o
   5   6  12        2.01        2.44      0.53 o
   6   6  12        0.32        0.97      0.82 o
   7   6  12        0.79        0.05      0.39 o
   8   6  12       12.65       12.58      0.75 o
   9   6  12        1.17       -0.01      0.43 o
  10   6  12        2.36        3.14      0.60 o
  11   6  12        4.59        7.42      0.79 o
  12   6  12        0.17        0.02      0.99 o
  -4   7  12        5.29        6.85      0.75 o
  -3   7  12        0.32        0.24      0.62 o
  -2   7  12        5.13        3.78      0.86 o
  -1   7  12        0.53        0.39      0.58 o
   0   7  12       39.80       34.07      1.84 o
   1   7  12        1.16        1.16      0.53 o
   2   7  12        1.17        1.68      0.46 o
   3   7  12        0.84        0.47      0.42 o
   4   7  12       26.67       29.42      1.05 o
   5   7  12       52.31       54.91      3.04 o
   6   7  12        3.83        3.82      0.68 o
   7   7  12        8.23        9.39      0.72 o
   8   7  12        0.00       -0.45      0.47 o
   9   7  12       12.50       14.19      0.82 o
  10   7  12        0.03        0.27      0.50 o
  11   7  12        0.70        0.93      0.49 o
  12   7  12        1.34        1.98      1.14 o
  -3   8  12        3.27        2.94      1.04 o
  -2   8  12        0.00       -0.23      0.95 o
  -1   8  12       14.84       18.95      1.20 o
   0   8  12        7.19        6.92      0.85 o
   1   8  12       13.50       18.03      1.15 o
   2   8  12        0.30        0.55      0.58 o
   3   8  12        0.90        1.19      0.46 o
   4   8  12       42.79       42.73      1.27 o
   5   8  12       36.49       39.56      1.70 o
   6   8  12       12.80       13.22      1.24 o
   7   8  12        0.60        0.51      0.56 o
   8   8  12        0.57        0.32      0.46 o
   9   8  12        6.91        7.46      0.80 o
  10   8  12        1.09        0.32      0.54 o
  11   8  12        0.04       -0.05      0.50 o
  12   8  12        0.40       -0.06      1.08 o
  -2   9  12        0.03       -0.43      0.64 o
  -1   9  12        8.74        7.20      0.95 o
   0   9  12        7.23        7.98      0.96 o
   1   9  12        0.84        0.18      0.65 o
   2   9  12        0.76        0.82      0.84 o
   3   9  12        0.26       -0.48      0.48 o
   4   9  12        2.35        2.83      0.72 o
   5   9  12        3.75        2.75      0.72 o
   6   9  12        2.08        0.71      0.91 o
   7   9  12        2.00        2.41      0.83 o
   8   9  12        1.19        1.30      0.78 o
   9   9  12        0.30        0.20      0.54 o
  10   9  12        3.76        5.57      0.77 o
  11   9  12        0.57        1.23      0.60 o
  -1  10  12        2.68        3.73      0.98 o
   0  10  12        0.63        0.87      0.92 o
   1  10  12        1.92        1.68      0.92 o
   2  10  12        2.19        2.20      0.93 o
   3  10  12        0.21       -0.57      0.63 o
   4  10  12        0.38        0.77      0.62 o
   5  10  12        7.83        7.86      1.13 o
   6  10  12        1.33        2.34      0.84 o
   7  10  12        0.79        0.04      0.80 o
   8  10  12        0.01        0.00      0.71 o
   9  10  12        0.70        1.05      0.79 o
  10  10  12        0.96        0.58      0.62 o
  11  10  12        0.01        0.07      1.00 o
   1  11  12        2.48        1.44      1.16 o
   2  11  12        0.01        1.09      0.92 o
   3  11  12        1.70        0.70      1.17 o
   4  11  12        0.17        0.07      0.79 o
   5  11  12        3.07        3.88      0.81 o
   6  11  12        5.05        6.90      1.12 o
   7  11  12        0.25       -0.08      0.74 o
   8  11  12        1.06        0.87      1.32 o
   9  11  12        0.83        1.48      0.83 o
  10  11  12        0.61       -0.27      0.97 o
   3  12  12        1.25       -0.56      1.25 o
   4  12  12        2.67        3.30      1.11 o
   5  12  12        0.04        0.82      0.91 o
   6  12  12        3.88        1.42      0.95 o
   7  12  12        1.79        1.66      0.96 o
   8  12  12        2.81        1.88      1.92 o
   9  12  12        1.03        2.34      1.26 o
  -3  -6  13        1.11        2.92      1.22 o
  -2  -6  13        0.23       -1.25      1.25 o
  -1  -6  13        0.49        2.28      1.66 o
   0  -6  13        0.54        1.83      1.25 o
   1  -6  13        0.68        2.97      1.51 o
  -4  -5  13        7.16        8.73      1.34 o
  -3  -5  13        1.21        3.81      1.29 o
  -2  -5  13        0.84        1.40      0.94 o
  -1  -5  13        4.77        5.57      1.67 o
   0  -5  13        3.26        3.73      1.09 o
   1  -5  13        0.02        0.96      1.07 o
   2  -5  13        0.05       -0.85      0.85 o
   3  -5  13        1.48        0.40      1.02 o
  -5  -4  13        1.20        1.85      0.96 o
  -4  -4  13        0.02       -0.13      0.82 o
  -3  -4  13        1.57        1.73      0.89 o
  -2  -4  13        0.03       -0.50      0.81 o
  -1  -4  13        0.66        0.36      0.95 o
   0  -4  13       12.20        8.42      1.30 o
   1  -4  13       18.93       18.08      1.53 o
   2  -4  13        4.34        5.39      1.16 o
   3  -4  13        0.16        0.10      0.82 o
   4  -4  13        1.03       -0.55      0.87 o
   5  -4  13        2.97        1.56      0.76 o
  -6  -3  13        3.69        6.51      0.78 o
  -5  -3  13        2.55        2.55      0.98 o
  -4  -3  13        1.78        0.59      1.72 o
  -3  -3  13        3.90        7.15      1.46 o
  -2  -3  13        0.22        0.12      0.70 o
  -1  -3  13        4.17        8.54      1.23 o
   0  -3  13        2.02        2.44      1.12 o
   1  -3  13       12.85       11.55      1.05 o
   2  -3  13        0.30        0.09      0.70 o
   3  -3  13        0.01        0.90      0.74 o
   4  -3  13        8.29        8.87      0.96 o
   5  -3  13        7.19        9.01      0.98 o
   6  -3  13        0.55        1.70      0.71 o
  -6  -2  13        1.28        1.50      0.55 o
  -5  -2  13        0.05       -0.40      0.56 o
  -4  -2  13        8.72       10.23      1.38 o
  -3  -2  13        2.78        4.93      1.06 o
  -2  -2  13        0.52       -0.20      0.68 o
  -1  -2  13        0.23        0.73      0.75 o
   0  -2  13        8.03        7.63      0.91 o
   1  -2  13        2.28        1.47      0.58 o
   2  -2  13       10.69       11.26      1.01 o
   3  -2  13        0.30       -0.10      0.63 o
   4  -2  13        0.69       -0.46      0.77 o
   5  -2  13        0.10       -0.34      0.57 o
   6  -2  13        0.02       -0.32      0.56 o
   7  -2  13        1.00        1.02      0.65 o
  -6  -1  13        0.01       -0.79      0.79 o
  -5  -1  13        3.50        3.76      0.68 o
  -4  -1  13        5.57        7.44      1.14 o
  -3  -1  13        0.05       -0.56      0.65 o
  -2  -1  13        0.00        0.21      0.74 o
  -1  -1  13        1.29        0.04      0.68 o
   0  -1  13        1.30        1.28      0.53 o
   1  -1  13       11.21       11.33      0.84 o
   2  -1  13       11.51       13.43      1.02 o
   3  -1  13        0.75        0.84      0.67 o
   4  -1  13        7.65        7.36      0.81 o
   5  -1  13        6.61        7.19      0.82 o
   6  -1  13        1.98        1.38      0.63 o
   7  -1  13        1.19        0.53      0.59 o
   8  -1  13        2.32        1.43      0.79 o
  -6   0  13        0.56        1.55      0.99 o
  -5   0  13        0.61        0.07      0.54 o
  -4   0  13        0.10        0.27      0.56 o
  -3   0  13        4.37        4.84      1.00 o
  -2   0  13       12.44       12.14      1.26 o
  -1   0  13        0.52        1.07      0.79 o
   0   0  13        3.17        5.34      0.68 o
   1   0  13        0.02        1.06      0.50 o
   2   0  13        6.93        8.87      1.02 o
   3   0  13        0.87        1.48      0.61 o
   4   0  13       11.42       12.03      0.89 o
   5   0  13        0.69        0.69      0.56 o
   6   0  13        0.06        0.63      0.50 o
   7   0  13       11.41       12.32      0.84 o
   8   0  13        0.02       -0.42      0.42 o
   9   0  13        0.90        1.33      0.60 o
  -6   1  13        6.87        6.26      1.00 o
  -5   1  13        0.00        0.03      0.49 o
  -4   1  13        9.29       11.45      0.91 o
  -3   1  13        8.79        7.09      0.83 o
  -2   1  13        2.33        2.08      1.19 o
  -1   1  13        0.92        2.15      0.81 o
   0   1  13       85.59       85.82      2.10 o
   1   1  13        0.97        0.70      0.49 o
   2   1  13       13.30       13.59      0.84 o
   3   1  13       41.38       41.65      1.42 o
   4   1  13        0.25       -0.50      0.50 o
   5   1  13        0.75        0.80      0.44 o
   6   1  13        2.75        2.15      0.57 o
   7   1  13        2.82        3.96      0.60 o
   8   1  13        4.23        2.23      0.54 o
   9   1  13        0.87        0.83      0.51 o
  -6   2  13        0.06        0.81      0.96 o
  -5   2  13        6.18        6.85      0.65 o
  -4   2  13        3.94        4.50      0.70 o
  -3   2  13       22.94       24.25      1.22 o
  -2   2  13        9.57       10.24      0.93 o
  -1   2  13        8.59        7.50      1.04 o
   0   2  13        3.03        3.22      0.70 o
   1   2  13       39.04       40.83      1.62 o
   2   2  13        2.81        3.07      0.56 o
   3   2  13       20.43       19.44      0.96 o
   4   2  13        0.00       -0.35      0.58 o
   5   2  13        7.39        7.84      0.69 o
   6   2  13        2.08        1.43      0.47 o
   7   2  13       12.74       16.37      1.00 o
   8   2  13        0.13       -0.41      0.41 o
   9   2  13        1.97        2.46      0.73 o
  10   2  13        2.50        1.71      0.83 o
  -5   3  13        1.72        1.63      0.87 o
  -4   3  13        5.14        5.86      0.68 o
  -3   3  13        0.68       -0.26      0.52 o
  -2   3  13        3.84        3.37      0.60 o
  -1   3  13        0.73        0.05      0.45 o
   0   3  13        3.34        2.92      0.58 o
   1   3  13        7.09        7.01      0.73 o
   2   3  13       14.58       11.90      0.79 o
   3   3  13        1.16        1.30      0.59 o
   4   3  13       17.75       15.14      1.01 o
   5   3  13        3.11        1.06      0.56 o
   6   3  13       46.35       44.49      1.60 o
   7   3  13        5.34        6.11      1.08 o
   8   3  13        3.11        4.47      0.70 o
   9   3  13        1.83        4.43      0.84 o
  10   3  13        3.55        3.41      0.61 o
  -5   4  13        3.47        0.88      1.11 o
  -4   4  13       10.36        8.46      0.74 o
  -3   4  13       36.38       43.17      1.45 o
  -2   4  13        0.22       -0.32      0.47 o
  -1   4  13        8.07        9.68      0.78 o
   0   4  13        0.21       -0.36      0.40 o
   1   4  13        9.17        9.25      0.68 o
   2   4  13        5.04        4.58      0.56 o
   3   4  13        0.00        0.01      0.40 o
   4   4  13       43.80       38.93      1.52 o
   5   4  13       28.68       29.61      1.31 o
   6   4  13        0.03        0.03      0.49 o
   7   4  13       22.84       21.73      1.14 o
   8   4  13        5.19        6.54      0.83 o
   9   4  13        0.48        0.48      0.51 o
  10   4  13       10.71       11.82      1.25 o
  11   4  13        0.33        0.77      0.50 o
  -4   5  13        2.87        3.21      0.77 o
  -3   5  13        0.01        0.12      0.62 o
  -2   5  13        0.71        0.89      0.61 o
  -1   5  13        1.23        0.34      0.58 o
   0   5  13        0.26        0.52      0.59 o
   1   5  13        3.23        2.94      0.51 o
   2   5  13       14.04       12.05      0.71 o
   3   5  13        0.47        0.17      0.41 o
   4   5  13       31.07       35.00      1.48 o
   5   5  13       71.53       71.40      2.58 o
   6   5  13        7.00        7.35      0.95 o
   7   5  13        2.47        1.68      0.59 o
   8   5  13        1.84        2.19      0.57 o
   9   5  13        0.00        0.27      0.54 o
  10   5  13        0.04       -0.35      0.50 o
  11   5  13        0.25       -0.06      0.51 o
  -4   6  13        2.71        2.59      0.70 o
  -3   6  13        3.19        2.70      0.74 o
  -2   6  13        1.20        0.56      0.65 o
  -1   6  13        0.00       -0.53      0.53 o
   0   6  13       10.62       11.49      1.34 o
   1   6  13        9.82        7.82      0.75 o
   2   6  13       13.02       13.52      0.76 o
   3   6  13        0.09        0.57      0.44 o
   4   6  13       25.40       26.56      1.16 o
   5   6  13       11.96       11.68      3.30 o
   6   6  13        5.15        6.92      0.78 o
   7   6  13        6.12        8.19      0.67 o
   8   6  13        4.92        7.16      0.70 o
   9   6  13        0.24       -0.40      0.48 o
  10   6  13        2.81        2.84      0.64 o
  11   6  13        2.67        3.01      0.90 o
  -3   7  13        4.50        5.35      1.21 o
  -2   7  13       14.56       16.17      1.14 o
  -1   7  13        0.49       -0.49      0.62 o
   0   7  13        2.01        1.93      0.88 o
   1   7  13        0.29       -0.05      0.64 o
   2   7  13        0.00       -0.01      0.42 o
   3   7  13        8.58        8.36      0.69 o
   4   7  13        4.79        5.60      0.72 o
   5   7  13        0.00       -0.38      0.52 o
   6   7  13        0.00        1.36      0.78 o
   7   7  13       16.10       17.88      0.93 o
   8   7  13        3.00        2.03      0.54 o
   9   7  13        0.22        0.41      0.56 o
  10   7  13        0.36        0.02      0.53 o
  11   7  13        3.67        4.83      0.68 o
  -2   8  13        0.00       -0.63      0.63 o
  -1   8  13        7.90        6.67      0.90 o
   0   8  13        3.07        2.79      0.76 o
   1   8  13        4.11        3.51      0.78 o
   2   8  13        1.20        0.29      0.53 o
   3   8  13        7.40        8.11      0.70 o
   4   8  13        1.31        1.01      0.55 o
   5   8  13        0.65        0.13      0.61 o
   6   8  13        0.74        1.85      0.97 o
   7   8  13        5.78        6.38      1.03 o
   8   8  13        0.53       -0.06      0.67 o
   9   8  13        0.10        0.72      0.55 o
  10   8  13        0.57        0.58      0.59 o
  11   8  13        0.14        0.64      0.67 o
  -1   9  13        4.78        4.24      0.87 o
   0   9  13        3.14        3.11      0.79 o
   1   9  13        9.73       11.57      1.08 o
   2   9  13        2.99        2.39      0.75 o
   3   9  13        0.05       -0.25      0.55 o
   4   9  13       10.45       12.26      1.15 o
   5   9  13        4.47        4.48      0.79 o
   6   9  13        0.53        1.30      0.79 o
   7   9  13        2.69        1.72      0.87 o
   8   9  13        0.29        1.03      1.40 o
   9   9  13        0.12        0.56      0.72 o
  10   9  13        0.10        0.62      0.76 o
  11   9  13        0.20        0.53      0.67 o
   0  10  13        4.04        3.03      1.43 o
   1  10  13        0.71        0.36      0.74 o
   2  10  13        0.21       -0.30      0.67 o
   3  10  13        0.29       -0.76      0.78 o
   4  10  13        2.15        2.73      0.92 o
   5  10  13        0.48       -0.05      0.63 o
   6  10  13        0.08       -0.83      1.33 o
   7  10  13        0.19        0.72      0.79 o
   8  10  13        0.02       -0.72      0.72 o
   9  10  13        0.03       -0.42      0.76 o
  10  10  13        1.77        2.88      0.89 o
   1  11  13        0.00        0.50      1.58 o
   2  11  13        0.09       -1.07      1.07 o
   3  11  13        0.01       -0.21      1.17 o
   4  11  13        0.02        0.31      0.92 o
   5  11  13        0.01        0.10      0.85 o
   6  11  13        0.24        0.22      0.85 o
   7  11  13        0.39        0.02      1.90 o
   8  11  13        1.65        1.39      0.92 o
   9  11  13        0.05       -0.42      0.80 o
  10  11  13        0.17        0.61      0.96 o
   4  12  13        0.06       -0.41      1.22 o
   5  12  13        0.00       -0.25      0.92 o
   6  12  13        0.67        0.37      1.00 o
   7  12  13        3.56        4.45      1.16 o
   8  12  13        0.48        0.48      1.06 o
  -2  -5  14        2.62        1.14      1.58 o
  -1  -5  14        9.46       14.83      2.47 o
   1  -5  14        0.88        1.49      1.25 o
  -4  -4  14        0.68        0.30      1.23 o
  -3  -4  14        0.17        0.30      0.89 o
  -2  -4  14        2.06        2.26      1.04 o
  -1  -4  14        5.06        6.24      1.83 o
   0  -4  14        1.49        2.83      1.05 o
   1  -4  14        0.38        0.78      1.07 o
   2  -4  14        0.06        0.82      0.82 o
   3  -4  14        0.56        0.89      0.77 o
   4  -4  14        0.73        0.91      0.74 o
  -4  -3  14        0.09       -0.33      0.84 o
  -3  -3  14        0.30        1.50      1.57 o
  -2  -3  14        2.12        0.82      0.87 o
  -1  -3  14        2.15        4.69      1.20 o
   0  -3  14        2.31        2.91      0.92 o
   1  -3  14        1.76        1.76      0.88 o
   2  -3  14        0.53        0.17      0.80 o
   3  -3  14        1.04        2.24      1.26 o
   4  -3  14        0.02       -0.61      0.99 o
   5  -3  14        0.18        0.37      0.95 o
  -5  -2  14        0.31        0.90      0.73 o
  -4  -2  14        2.58        4.40      1.08 o
  -3  -2  14        1.77        1.58      0.89 o
  -2  -2  14        0.01        0.94      0.88 o
  -1  -2  14        0.00        0.33      0.84 o
   0  -2  14        4.48        6.07      0.90 o
   1  -2  14        1.55        0.95      0.67 o
   2  -2  14        1.08        2.07      0.84 o
   3  -2  14        0.82        1.38      0.77 o
   4  -2  14        1.42        2.24      0.76 o
   5  -2  14        0.27        0.66      0.66 o
   6  -2  14        0.17        0.18      0.61 o
  -5  -1  14        1.21        1.66      0.72 o
  -4  -1  14       16.59       16.85      1.57 o
  -3  -1  14        9.67        8.91      1.29 o
  -2  -1  14        0.14       -0.32      0.72 o
  -1  -1  14        2.74        2.46      0.96 o
   0  -1  14        1.50        1.61      0.66 o
   1  -1  14        1.11        1.85      0.60 o
   2  -1  14        4.90        5.27      0.94 o
   3  -1  14        0.31        0.37      1.77 o
   4  -1  14        0.04        0.79      0.59 o
   5  -1  14        2.01        2.65      0.70 o
   6  -1  14        5.82        7.67      0.90 o
   7  -1  14        0.09        0.49      0.61 o
  -5   0  14        0.82        0.53      1.01 o
  -4   0  14        2.67        3.25      0.73 o
  -3   0  14        4.20        3.78      1.24 o
  -2   0  14        0.03        0.16      1.13 o
  -1   0  14        5.55        4.71      1.04 o
   0   0  14        0.92       -0.02      0.58 o
   1   0  14        1.33        0.90      0.52 o
   2   0  14       44.27       45.13      1.80 o
   3   0  14       29.42       32.40      1.43 o
   4   0  14        0.04       -0.16      0.52 o
   5   0  14       10.46        8.87      1.26 o
   6   0  14        0.03       -0.15      0.54 o
   7   0  14        1.71        1.85      0.69 o
   8   0  14        0.08       -0.20      0.65 o
  -5   1  14        0.46        1.15      0.61 o
  -4   1  14        0.04       -0.27      0.57 o
  -3   1  14       39.56       41.62      1.65 o
  -2   1  14        2.34        2.73      1.24 o
  -1   1  14        0.01       -0.29      0.78 o
   0   1  14        0.13       -0.14      0.57 o
   1   1  14       13.78       12.69      1.02 o
   2   1  14       60.72       65.04      1.86 o
   3   1  14        1.33        1.75      0.66 o
   4   1  14        3.19        3.91      0.86 o
   5   1  14       10.36       11.61      0.91 o
   6   1  14        5.78        6.90      0.79 o
   7   1  14        3.32        3.94      0.71 o
   8   1  14        1.04        1.60      0.61 o
   9   1  14        0.53       -0.31      0.55 o
  -5   2  14        3.97        2.82      0.65 o
  -4   2  14        1.25        0.10      0.95 o
  -3   2  14        0.36        0.16      0.75 o
  -2   2  14        1.24        1.71      0.66 o
  -1   2  14        5.47        7.05      1.09 o
   0   2  14        0.07        0.19      0.61 o
   1   2  14       16.62       16.51      0.96 o
   2   2  14       20.33       20.18      1.04 o
   3   2  14        9.76       11.28      0.97 o
   4   2  14        0.15       -0.47      0.60 o
   5   2  14        2.96        3.66      1.17 o
   6   2  14       11.26       11.12      1.17 o
   7   2  14        0.80        0.10      0.58 o
   8   2  14        0.66        0.28      0.56 o
   9   2  14        0.06        0.20      0.56 o
  -4   3  14        0.67        0.65      0.62 o
  -3   3  14        0.75        2.88      0.73 o
  -2   3  14        7.65        9.23      0.92 o
  -1   3  14       11.88       14.06      1.03 o
   0   3  14        0.18       -0.20      0.94 o
   1   3  14       10.09       11.46      0.84 o
   2   3  14        0.30        0.00      0.48 o
   3   3  14        2.85        1.89      0.71 o
   4   3  14       13.92       13.49      1.40 o
   5   3  14        5.24        5.05      1.25 o
   6   3  14        1.44        2.34      0.78 o
   7   3  14        0.05        0.40      0.62 o
   8   3  14        3.49        4.88      0.74 o
   9   3  14        4.03        3.83      0.70 o
  10   3  14        0.08        0.12      0.61 o
  -4   4  14        1.44       -0.25      0.53 o
  -3   4  14        0.18        0.49      0.57 o
  -2   4  14        0.76        1.60      0.58 o
  -1   4  14        3.07        3.09      0.63 o
   0   4  14        6.93        9.86      0.81 o
   1   4  14        1.54        1.99      0.58 o
   2   4  14        1.99        2.64      0.60 o
   3   4  14        3.33        3.91      0.64 o
   4   4  14        4.37        4.17      0.74 o
   5   4  14        0.26       -0.13      0.80 o
   6   4  14        0.12       -0.38      0.73 o
   7   4  14        0.06       -0.49      0.49 o
   8   4  14        3.76        4.91      0.74 o
   9   4  14        4.11        3.86      0.71 o
  10   4  14        0.11       -0.37      0.49 o
  -3   5  14       10.62       10.35      1.17 o
  -2   5  14        4.65        6.79      1.76 o
  -1   5  14        0.20        0.20      0.59 o
   0   5  14       18.54       16.99      1.13 o
   1   5  14       11.81       12.03      0.78 o
   2   5  14        1.94        1.89      0.49 o
   3   5  14       10.47       11.10      0.76 o
   4   5  14        7.12        4.91      0.77 o
   5   5  14       21.75       23.37      3.19 o
   6   5  14        1.75        1.18      0.70 o
   7   5  14        0.81        0.36      0.80 o
   8   5  14        2.39        2.55      0.66 o
   9   5  14        0.07       -0.48      0.48 o
  10   5  14        0.98        1.27      0.62 o
  -3   6  14       23.34       24.44      1.34 o
  -2   6  14       22.78       26.34      1.41 o
  -1   6  14        0.46       -0.40      0.62 o
   0   6  14        0.53       -0.23      0.59 o
   1   6  14        0.03        1.01      0.66 o
   2   6  14       10.27        9.38      0.82 o
   3   6  14        5.29        4.94      0.61 o
   4   6  14        2.10        3.13      0.72 o
   5   6  14        0.12       -0.37      0.68 o
   6   6  14       13.85       14.09      2.80 o
   7   6  14        0.29        0.45      0.68 o
   8   6  14        4.16        4.45      1.15 o
   9   6  14        1.89        2.82      0.68 o
  10   6  14        4.74        7.96      0.85 o
  11   6  14        1.54        1.48      0.69 o
  -2   7  14        0.47       -0.13      0.70 o
  -1   7  14        0.02        1.18      1.08 o
   0   7  14        0.06       -0.59      0.59 o
   1   7  14       10.58       11.18      2.06 o
   2   7  14        2.09        2.98      0.65 o
   3   7  14        3.69        5.46      0.65 o
   4   7  14        0.23        0.30      0.53 o
   5   7  14       10.59       11.47      1.26 o
   6   7  14       12.26       15.22      1.36 o
   7   7  14        9.32        9.33      0.89 o
   8   7  14        0.01       -0.63      0.63 o
   9   7  14        0.97        1.87      0.66 o
  10   7  14        0.28        0.54      0.58 o
  11   7  14        0.00       -0.30      0.78 o
  -1   8  14        1.37        1.40      0.77 o
   0   8  14        0.28       -0.44      0.65 o
   1   8  14        1.18        1.51      0.73 o
   2   8  14        2.40        3.06      0.77 o
   3   8  14        3.73        5.76      0.91 o
   4   8  14        6.13        5.24      1.11 o
   5   8  14        2.15        3.10      0.77 o
   6   8  14        7.33        7.75      1.13 o
   7   8  14        5.43        4.82      1.21 o
   8   8  14       12.09       13.29      1.99 o
   9   8  14        0.25        0.45      0.70 o
  10   8  14        0.06       -0.67      0.67 o
   0   9  14        3.84        3.00      1.01 o
   1   9  14        8.37        8.57      1.05 o
   2   9  14        1.63        0.59      0.72 o
   3   9  14        0.69        2.00      0.90 o
   4   9  14        2.61        2.74      0.69 o
   5   9  14        5.24        6.74      0.92 o
   6   9  14        1.00       -0.15      0.85 o
   7   9  14       12.24       11.46      2.06 o
   8   9  14        3.41        3.29      1.67 o
   9   9  14        1.56        0.95      0.92 o
  10   9  14        0.01        0.03      0.96 o
   1  10  14        0.02       -0.61      0.87 o
   2  10  14        0.37        0.85      0.96 o
   3  10  14        0.31        0.25      1.23 o
   4  10  14        2.65        2.78      0.98 o
   5  10  14        0.95        0.50      0.74 o
   6  10  14        0.21       -0.84      0.84 o
   7  10  14        0.04        1.04      0.89 o
   8  10  14        0.12       -0.77      0.77 o
   9  10  14        0.47        0.37      0.83 o
  10  10  14        0.08        1.77      1.10 o
   3  11  14        0.16       -0.22      0.89 o
   4  11  14        0.08        0.94      0.93 o
   5  11  14        1.34        0.72      1.05 o
   6  11  14        0.93        0.52      0.92 o
   7  11  14        0.26        0.80      1.36 o
   8  11  14        0.03        0.53      0.84 o
   9  11  14        0.01       -0.44      1.11 o
  -1  -4  15        0.40        2.39      1.54 o
   0  -4  15        0.50        2.80      1.51 o
   1  -4  15        0.07        0.65      1.26 o
  -3  -3  15        0.14       -0.23      1.01 o
  -2  -3  15        0.52        0.33      0.99 o
  -1  -3  15        1.02        4.43      1.74 o
   0  -3  15        8.13        9.59      2.09 o
   1  -3  15        0.66        1.05      1.19 o
   2  -3  15        0.07       -1.02      1.02 o
   3  -3  15       12.90       13.99      1.32 o
   4  -3  15        0.04       -0.02      0.72 o
  -3  -2  15        0.20        0.04      0.85 o
  -2  -2  15        0.02       -0.54      0.87 o
  -1  -2  15        0.04        3.00      1.10 o
   0  -2  15        4.48        4.74      1.64 o
   1  -2  15        4.70        7.18      1.17 o
   2  -2  15        3.52        4.03      1.10 o
   3  -2  15        1.06        2.62      0.81 o
   4  -2  15        0.34        0.22      0.69 o
   5  -2  15        0.02       -0.42      0.64 o
  -4  -1  15        0.23       -0.25      1.28 o
  -3  -1  15        1.05        0.98      0.94 o
  -2  -1  15        0.31        1.31      0.96 o
  -1  -1  15        7.78       11.31      1.43 o
   0  -1  15        3.74        5.89      2.44 o
   1  -1  15        0.73        1.82      0.89 o
   2  -1  15        0.81       -0.45      1.32 o
   3  -1  15        0.39       -0.67      0.67 o
   4  -1  15        7.27        7.80      0.93 o
   5  -1  15        0.04        0.08      0.79 o
   6  -1  15        0.06       -0.17      0.57 o
  -4   0  15        0.48        0.51      0.78 o
  -3   0  15        3.29        1.92      1.21 o
  -2   0  15        0.02       -0.18      1.29 o
  -1   0  15        5.65        6.42      1.99 o
   0   0  15        0.10        1.02      0.87 o
   1   0  15        2.48        3.05      0.78 o
   2   0  15        0.75        1.14      0.70 o
   3   0  15        0.11       -0.66      0.66 o
   4   0  15        0.63        1.11      0.81 o
   5   0  15        0.06        0.24      0.73 o
   6   0  15        5.27        6.80      1.09 o
   7   0  15        0.25        1.06      0.80 o
  -4   1  15        1.74        2.36      1.58 o
  -3   1  15        0.30        0.97      0.72 o
  -2   1  15        5.94        4.59      1.10 o
  -1   1  15        0.28       -0.55      1.46 o
   0   1  15        0.23       -0.77      0.77 o
   1   1  15        0.02       -0.29      1.28 o
   2   1  15       32.50       33.07      1.61 o
   3   1  15       10.93       12.54      1.30 o
   4   1  15        0.94        1.33      0.75 o
   5   1  15        3.24        5.11      1.76 o
   6   1  15        0.26        1.15      0.74 o
   7   1  15        1.68        1.44      0.80 o
   8   1  15        2.83        2.01      1.11 o
  -4   2  15        0.12        1.32      0.91 o
  -3   2  15        5.68        4.85      0.86 o
  -2   2  15       41.48       45.56      1.78 o
  -1   2  15        5.50        6.16      1.16 o
   0   2  15       13.63       17.19      2.88 o
   1   2  15        0.07       -0.61      0.61 o
   2   2  15       16.33       16.02      1.18 o
   3   2  15       11.22       10.12      0.98 o
   4   2  15        4.22        4.95      1.00 o
   5   2  15        1.84        1.29      0.78 o
   6   2  15        3.26        2.98      0.92 o
   7   2  15        2.83        2.64      0.90 o
   8   2  15        0.42        0.73      0.76 o
   9   2  15        0.45        2.83      1.05 o
  -3   3  15        6.92        5.77      0.89 o
  -2   3  15       12.60       16.51      1.40 o
  -1   3  15        0.14        0.93      0.90 o
   0   3  15       11.72       11.20      1.34 o
   1   3  15        0.05       -0.54      0.58 o
   2   3  15       11.69       10.95      1.12 o
   3   3  15        1.18        0.78      0.64 o
   4   3  15        0.50       -0.25      0.66 o
   5   3  15        0.53        0.17      0.71 o
   6   3  15        2.82        2.57      0.82 o
   7   3  15        0.02        1.03      0.76 o
   8   3  15        4.02        2.53      0.87 o
   9   3  15        0.90        1.60      0.96 o
  -3   4  15        2.57        1.69      0.75 o
  -2   4  15        0.52        0.08      0.59 o
  -1   4  15        0.87        0.88      0.60 o
   0   4  15        0.70       -0.45      0.62 o
   1   4  15        0.07        0.30      0.58 o
   2   4  15        0.33        0.50      0.53 o
   3   4  15        4.03        4.28      0.80 o
   4   4  15        3.18        4.50      0.98 o
   5   4  15        0.08       -0.30      0.71 o
   6   4  15        1.94        1.24      0.76 o
   7   4  15       12.66       14.30      1.33 o
   8   4  15        7.12        7.47      1.05 o
   9   4  15        0.05        0.61      0.75 o
  -3   5  15        0.84        1.15      0.84 o
  -2   5  15        0.22       -0.38      0.62 o
  -1   5  15        0.63        0.80      0.61 o
   0   5  15        0.52        0.90      0.59 o
   1   5  15        8.93        8.08      0.83 o
   2   5  15        0.01       -0.22      0.47 o
   3   5  15        5.18        4.69      0.82 o
   4   5  15       10.47       10.51      1.20 o
   5   5  15        3.81        3.38      0.94 o
   6   5  15       10.90       13.06      1.28 o
   7   5  15        0.00       -0.14      0.90 o
   8   5  15        1.69        1.24      0.97 o
   9   5  15        0.22       -0.27      0.68 o
  10   5  15        0.00       -0.06      0.70 o
  -2   6  15        0.21        0.12      1.08 o
  -1   6  15        5.36        5.88      0.89 o
   0   6  15        0.59        0.41      0.65 o
   1   6  15        4.19        2.69      0.78 o
   2   6  15        0.04        0.11      0.50 o
   3   6  15        0.18        0.74      0.72 o
   4   6  15       16.49       18.08      1.18 o
   5   6  15        1.54        1.74      0.86 o
   6   6  15        0.09       -0.71      0.72 o
   7   6  15        3.58        3.86      1.19 o
   8   6  15        0.32       -0.21      0.73 o
   9   6  15        2.36        2.16      1.88 o
  10   6  15        2.70        2.19      1.08 o
  -1   7  15        0.14       -0.57      0.69 o
   0   7  15        0.01        0.44      0.68 o
   1   7  15        0.26       -0.65      0.65 o
   2   7  15        0.56        1.38      0.62 o
   3   7  15        0.05       -0.47      0.62 o
   4   7  15        0.00       -0.28      0.67 o
   5   7  15        6.56        6.84      1.16 o
   6   7  15        0.18       -0.26      0.76 o
   7   7  15        2.71        2.72      0.89 o
   8   7  15        0.09        0.20      0.75 o
   9   7  15        1.47        1.98      0.89 o
  10   7  15        0.22        1.28      1.04 o
   0   8  15        0.15       -0.53      0.69 o
   1   8  15        0.00       -0.63      0.63 o
   2   8  15        3.91        3.16      0.86 o
   3   8  15        0.80        1.02      0.73 o
   4   8  15        4.00        4.61      0.87 o
   5   8  15        0.36        0.97      0.92 o
   6   8  15       11.74       13.58      1.38 o
   7   8  15        1.26        0.19      0.81 o
   8   8  15        0.29        0.94      0.80 o
   9   8  15        0.03        0.17      0.79 o
  10   8  15        2.07        1.60      1.08 o
   1   9  15        0.06        0.05      0.88 o
   2   9  15        0.79        0.71      1.16 o
   3   9  15        7.95        8.76      1.07 o
   4   9  15        0.01       -0.75      0.79 o
   5   9  15        3.81        4.11      1.04 o
   6   9  15        1.25        1.05      0.88 o
   7   9  15        0.31        1.34      1.22 o
   8   9  15        0.03       -0.71      0.71 o
   9   9  15        0.55        0.72      1.36 o
   2  10  15        1.48        3.97      1.77 o
   3  10  15        0.77       -0.03      1.42 o
   4  10  15        0.06        0.13      0.87 o
   5  10  15        0.03       -0.84      1.22 o
   6  10  15        0.20        0.02      0.86 o
   7  10  15        0.02       -0.28      1.14 o
   8  10  15        0.99        1.42      0.93 o
   9  10  15        0.53        2.57      1.42 o
   5  11  15        0.52        0.97      1.31 o
   6  11  15        0.89       -0.84      0.84 o
   7  11  15        0.02        0.34      0.94 o
  -1  -2  16        5.25        6.91      1.87 o
   0  -2  16        6.09        5.97      1.83 o
   1  -2  16        1.14       -0.72      1.17 o
   2  -2  16        0.17       -0.20      1.08 o
   3  -2  16        0.89        0.74      2.15 o
  -2  -1  16        2.79        2.90      1.45 o
  -1  -1  16        0.26        0.18      1.08 o
   0  -1  16        0.21        2.97      1.66 o
   1  -1  16        0.01        0.07      1.26 o
   2  -1  16        0.59        1.19      1.17 o
   3  -1  16        1.70        1.92      0.93 o
   4  -1  16        3.90        3.57      2.15 o
   5  -1  16        0.90        1.70      1.55 o
  -2   0  16        0.38        0.87      0.90 o
  -1   0  16        1.06        0.15      1.21 o
   0   0  16        0.00        0.11      0.90 o
   1   0  16        0.73        2.38      0.95 o
   2   0  16        0.01        0.55      1.10 o
   3   0  16        2.51        4.60      1.24 o
   4   0  16        0.76        0.70      0.97 o
   5   0  16        0.89        1.17      0.90 o
   6   0  16        0.64       -0.06      0.75 o
  -3   1  16        0.45        1.81      1.32 o
  -2   1  16        0.35        0.53      0.92 o
  -1   1  16        2.23        5.61      1.33 o
   0   1  16        1.24        4.27      1.15 o
   1   1  16        6.44        7.19      1.32 o
   2   1  16        0.01       -0.09      0.80 o
   3   1  16        0.01        1.42      0.83 o
   4   1  16       12.15       11.66      1.31 o
   5   1  16        0.09        0.97      0.84 o
   6   1  16        0.50        1.17      0.84 o
   7   1  16        0.58        0.75      1.04 o
  -3   2  16        5.21        7.22      1.80 o
  -2   2  16        0.10        0.31      0.70 o
  -1   2  16        1.09        0.35      0.96 o
   0   2  16        0.61        0.79      0.95 o
   1   2  16        0.03        0.22      1.14 o
   2   2  16        0.40        0.54      0.85 o
   3   2  16        3.86        3.12      2.06 o
   4   2  16        5.71        4.84      1.23 o
   5   2  16       12.87       13.68      2.29 o
   6   2  16        0.49        0.27      0.77 o
   7   2  16        0.45        1.20      1.22 o
  -2   3  16        0.16       -0.34      0.66 o
  -1   3  16        1.78        2.35      0.77 o
   0   3  16        0.71        1.63      0.98 o
   1   3  16        2.54        4.16      1.35 o
   2   3  16        4.94        7.34      1.25 o
   3   3  16        9.96       10.93      1.28 o
   4   3  16        0.50        0.56      1.11 o
   5   3  16        0.47        0.62      0.80 o
   6   3  16        0.47       -0.63      0.73 o
   7   3  16        2.34        1.86      0.85 o
   8   3  16        0.01       -0.90      0.90 o
  -2   4  16        9.36       10.75      1.05 o
  -1   4  16        3.35        1.83      0.76 o
   0   4  16        0.36        0.82      0.94 o
   1   4  16        0.29       -0.22      0.84 o
   2   4  16        0.00        0.43      0.86 o
   3   4  16        1.37        0.24      0.64 o
   4   4  16        0.16        0.66      0.88 o
   5   4  16        0.07        0.03      0.72 o
   6   4  16        0.59        1.01      0.81 o
   7   4  16        1.12        2.54      0.88 o
   8   4  16        1.15       -0.35      0.70 o
  -1   5  16        0.79        0.19      0.64 o
   0   5  16        0.28        0.61      0.62 o
   1   5  16        6.29        6.53      0.96 o
   2   5  16        2.51        2.81      0.78 o
   3   5  16        6.59        6.62      1.15 o
   4   5  16        2.82        3.40      1.29 o
   5   5  16        0.80       -0.36      0.77 o
   6   5  16        0.13        0.55      0.78 o
   7   5  16        2.56        2.81      0.95 o
   8   5  16        0.10       -0.75      0.75 o
   9   5  16        3.23        3.56      1.22 o
  -1   6  16        3.01        4.63      0.82 o
   0   6  16        6.15        8.28      0.92 o
   1   6  16        1.15        1.31      0.65 o
   2   6  16        0.06        0.48      0.82 o
   3   6  16        1.32       -0.53      0.64 o
   4   6  16        0.69        0.63      0.70 o
   5   6  16        2.26        3.14      0.98 o
   6   6  16        0.13       -0.37      0.73 o
   7   6  16        0.01       -0.79      0.79 o
   8   6  16        5.63        6.06      1.12 o
   9   6  16        0.02       -0.84      0.84 o
   0   7  16       10.82       13.42      1.19 o
   1   7  16        1.71        1.86      0.82 o
   2   7  16        3.82        4.40      1.09 o
   3   7  16        0.00        1.24      0.77 o
   4   7  16        4.61        3.98      0.88 o
   5   7  16       11.53       10.41      1.34 o
   6   7  16        0.01       -0.73      0.73 o
   7   7  16        1.95        3.17      0.99 o
   8   7  16        0.27        0.26      0.81 o
   9   7  16        1.36        3.49      1.32 o
   1   8  16        0.85        0.63      0.77 o
   2   8  16        0.00        1.83      1.12 o
   3   8  16        2.25        2.88      0.83 o
   4   8  16        6.71        8.16      1.26 o
   5   8  16        0.23       -0.11      0.84 o
   6   8  16        1.32        2.56      1.00 o
   7   8  16        0.10       -0.35      1.07 o
   8   8  16        4.44        6.33      1.16 o
   9   8  16        1.76        3.64      1.34 o
   2   9  16        1.97        1.29      1.00 o
   3   9  16        0.12       -0.87      0.87 o
   4   9  16        0.13        1.47      1.01 o
   5   9  16        2.16        0.81      1.45 o
   6   9  16        1.09        1.24      1.18 o
   7   9  16        0.10        0.98      0.95 o
   8   9  16        0.20       -0.49      0.82 o
   5  10  16        0.41        0.11      1.14 o
   6  10  16        0.09       -0.15      1.07 o
   7  10  16        0.10       -0.17      0.85 o
   0   0  17        1.58        4.04      1.83 o
   1   0  17        0.68        0.00      1.32 o
   2   0  17        0.30        0.81      1.16 o
   3   0  17        0.20        1.04      1.17 o
   4   0  17        2.69        1.37      0.98 o
  -1   1  17        2.42        3.59      1.16 o
   0   1  17        5.55        7.31      1.92 o
   1   1  17        0.42        0.12      1.32 o
   2   1  17        0.55        0.61      1.13 o
   3   1  17        0.81       -0.82      0.94 o
   4   1  17       15.28       15.50      2.84 o
   5   1  17        3.72        3.92      1.09 o
  -1   2  17        6.18        7.97      1.58 o
   0   2  17        4.89        4.59      1.28 o
   1   2  17        0.49        0.24      1.31 o
   2   2  17        1.25        0.56      2.70 o
   3   2  17        0.25       -0.58      0.97 o
   4   2  17        7.30        5.13      1.14 o
   5   2  17        1.02        1.47      1.25 o
   6   2  17        2.68        2.90      0.97 o
  -1   3  17        1.42        1.78      0.83 o
   0   3  17        3.32        4.51      0.94 o
   1   3  17        0.48        0.97      1.32 o
   2   3  17        0.08       -0.29      1.57 o
   3   3  17        1.28        2.22      1.23 o
   4   3  17        4.80        3.30      2.16 o
   5   3  17        2.74        2.91      0.96 o
   6   3  17        0.02        0.18      0.80 o
   7   3  17        0.41        1.81      1.22 o
  -1   4  17        2.21        3.04      1.14 o
   0   4  17        0.06       -0.31      0.70 o
   1   4  17        0.07       -0.14      0.92 o
   2   4  17        0.24        0.94      1.34 o
   3   4  17        0.02        1.75      1.23 o
   4   4  17        0.48        1.01      0.84 o
   5   4  17        0.00       -0.46      0.75 o
   6   4  17        4.95        5.87      1.83 o
   7   4  17        0.01        0.92      0.84 o
   0   5  17        0.99        0.43      0.77 o
   1   5  17        0.43       -0.83      0.83 o
   2   5  17        0.06       -0.12      0.85 o
   3   5  17        0.20        1.25      1.26 o
   4   5  17        2.65        2.88      1.27 o
   5   5  17        0.48        0.11      0.95 o
   6   5  17        0.02       -0.65      0.74 o
   7   5  17        0.12       -0.12      0.80 o
   8   5  17        0.24        1.69      1.20 o
   0   6  17        0.45       -1.32      1.54 o
   1   6  17        0.01        0.05      0.86 o
   2   6  17        0.49        0.75      0.83 o
   3   6  17        7.61        6.51      1.18 o
   4   6  17        0.05        0.67      0.88 o
   5   6  17        1.40        0.90      1.29 o
   6   6  17        1.95        0.55      2.06 o
   7   6  17        0.24        0.37      0.86 o
   8   6  17        1.60       -0.82      0.99 o
   2   7  17        0.00       -0.78      1.40 o
   3   7  17        0.01       -0.67      0.67 o
   4   7  17        0.23       -0.83      1.07 o
   5   7  17        3.41        2.62      1.00 o
   6   7  17        0.13       -0.28      0.85 o
   7   7  17        0.21        1.06      0.91 o
   3   8  17        0.16        1.12      0.94 o
   4   8  17        2.36        3.16      1.09 o
   5   8  17        0.06        1.14      1.37 o
   6   8  17        0.22        0.32      0.85 o
   7   8  17        0.15       -0.76      0.76 o
   3   2  18        0.23       -0.17      1.23 o
   3   3  18        0.00       -1.05      1.05 o
   4   3  18        0.00        1.60      1.31 o
   5   3  18        1.77        1.80      1.43 o
   2   4  18        0.01        2.07      1.52 o
   3   4  18        0.63       -0.11      1.25 o
   4   4  18        0.06       -0.88      0.88 o
   5   4  18        0.00       -0.35      0.81 o
   2   5  18        0.91        1.61      1.66 o
   3   5  18        1.51        1.96      0.98 o
   4   5  18        0.98        0.40      1.31 o
   5   5  18        1.17        1.59      0.99 o
   6   5  18        0.69       -0.72      1.28 o
   4   6  18        0.03        0.49      0.89 o
   5   6  18        0.18       -1.11      1.11 o
 
